# Supplementary material for: Multi-omics analysis reveals molecular mechanisms of shoot adaption to salt stress in Tibetan wild barley
Source: BMC Genomics. 2016 Nov 7;17:889. doi: 10.1186/s12864-016-3242-9 (PMC5100661; doi:10.1186/s12864-016-3242-9)
Supplement: Additional file 3: Table S1. — The fold changes of metabolites in the shoots of XZ26 and XZ169 under control (CK), 200 (S200) and 400 (S400) mM salinity conditions. (XLSX 45 kb) [file 12864_2016_3242_MOESM3_ESM.xlsx]

## Sheet: Addtional file 3 Table 1.
Addtional file 3:Table 1. The fold changes of metabolites in shoots of XZ26 and XZ169 under control (CK), 200 (S200) and 400 (S400) mM salinity conditions. The fold changes of metabolites were the ratios in comparison of metabolite normalized content under salt stress and under control conditions, or XZ26 and XZ169 under each treatment conditions. Metabolites in red indicate significant (P﹤0.05) …
ID	Compound name	Similarity	Retention time (min)	XZ26-S200/CK	XZ26-S400/CK	XZ169-S200/CK	XZ169-S400/CK	XZ26/XZ169 CK	XZ26/XZ169 S200	XZ26/XZ169 S400
42	2-hydroxypyridine	841.278	7.04116	0.860771	0.883396	0.991853	0.88762	1.29655	1.1252	1.29038
46	lactic acid	514	7.14898	0.708527	0.661104	0.951349	0.527489	1.02497	0.763357	1.2846
48	Pyruvic acid	926	7.17421	0.782779	0.669545	0.665597	0.490249	1.08037	1.27057	1.47548
60	glycolic acid	881.556	7.5628	1.36092	2.28196	1.36556	2.09132	1.05061	1.04703	1.14638
66	Maleimide	957.361	7.83812	2.02839	2.89824	2.2989	2.15055	1.12404	0.991774	1.51484
70	alanine	971.611	7.96299	1.12987	1.58046	1.00724	0.967306	1.02449	1.14923	1.67389
72	hydroxylamine	941.829	8.15779	3.13656	4.68777	3.01072	3.84494	0.90276	0.940493	1.10065
78	oxalic acid	813.25	8.35671	1.23846	1.86613	1.16047	1.28992	1.29834	1.3856	1.87832
83	3-Hydroxypyridine	683.694	8.47954	0.770325	0.91168	0.952561	0.951296	1.28766	1.04132	1.23404
84	Lactamide	490.5	8.49475	0.832564	1.0152	1.17952	0.97049	1.02617	0.724323	1.07345
88	4-hydroxypyridine	797.056	8.70667	0.803376	0.87023	0.934323	0.956294	1.23021	1.05779	1.11949
95	sulfuric acid	551.861	8.89192	0.904525	1.19487	1.39875	1.41742	1.47095	0.951214	1.24
97	N-Methyl-DL-alanine	866.879	8.95427	1.11384	1.44352	1.16091	2.02908	1.0017	0.961089	0.712626
98	2-amino-2-methylpropane-1,3-diol	207	8.97593	0.78041	1.15792	0.788324	0.79734	0.825026	0.816744	1.19813
99	Methyl Phosphate	873.556	9.00079	2.57879	1.95003	1.63209	1.95693	2.3882	3.77349	2.37977
103	succinate semialdehyde	138.611	9.11785	0.979277	1.31654	1.10917	1.28363	1.0761	0.95008	1.10369
109	malonic acid	648.667	9.29924	2.08209	2.39304	1.81797	2.24749	1.24317	1.42378	1.32368
111	Norleucine	18.4194	9.36457	0.803841	0.310579	1.54777	1.28041	1.9023	0.987967	0.461425
112	Methylmalonic acid	918.03	9.39328	0.377205	0.995446	1.12898	2.53376	0.589419	0.196931	0.231567
115	valine	972.528	9.57924	3.88735	6.0896	3.71754	8.34539	0.994041	1.03945	0.725348
120	hydroxyurea	440	9.69724	1.04818	1.17052	1.31218	1.37116	1.20144	0.959714	1.02564
121	canavanine degr prod	334.242	9.71179	2.93389	3.12577	1.73607	1.36629	1.0014	1.69232	2.29097
123	2-Butyne-1,4-diol	650.694	9.76118	1.28987	1.65495	1.537	1.86279	1.18681	0.995983	1.05439
124	Carnitine	334.455	9.7996	0.974684	0.912275	1.22577	0.908456	1.40012	1.11332	1.40601
135	cyclohexane-1,2-diol	129.29	10.2652	0.941652	1.32263	0.776946	0.729856	0.651411	0.789505	1.18048
136	caprylic acid	624.714	10.2781	1.45076	3.62499	3.78138	1.05639	1.57088	0.60268	5.39045
137	Ethanolamine	941.029	10.3079	0.778311	1.19534	1.36564	1.93653	1.15772	0.659817	0.714618
145	2-Deoxyerythritol	717.028	10.4203	0.569959	0.982186	0.98758	0.831577	0.890166	0.513739	1.05139
150	Isoleucine	888.176	10.688	3.05674	5.91257	3.43888	12.559	1.54493	1.37325	0.727329
151	threonine	859.735	10.6966	1.36604	1.24339	1.00426	0.529778	0.895726	1.21841	2.10226
152	(-)-Dihydrocarveol	251.893	10.7363	1.59097	2.2585e-07	1.1693	0.37082	1.10452	1.50284	6.72719e-07
154	proline	916.917	10.7663	11.5943	47.3282	39.2015	141.408	2.41833	0.715249	0.809398
157	glycine	952.306	10.8616	3.13419	2.44068	3.029	4.95167	1.82513	1.88851	0.899606
158	succinic acid	944.028	10.9463	0.68768	1.17588	0.671484	1.83153	0.679926	0.696326	0.436527
160	2,3-Dihydroxypyridine	418.25	10.9603	1.18784	1.08162	1.17808	1.34489	1.28769	1.29836	1.03562
166	picolinic acid	732.233	11.087	2.31582	1.9956	3.19897	3.55475	1.64609	1.19165	0.924097
169	D-Glyceric acid	977.944	11.1533	0.828044	0.790855	0.891953	1.08431	1.37079	1.27257	0.999808
170	beta-hydroxypyruvate	337.103	11.1954	0.891649	1.03355	2.30499	1.11244	1.89891	0.734566	1.76426
172	uracil	864.306	11.2638	2.19611	2.6932	2.18757	1.56984	0.8797	0.883133	1.50921
173	4-Acetylbutyric acid	338.472	11.2944	6.86943	8.6308	5.02183	4.44131	1.05047	1.43695	2.04137
178	fumaric acid	948.194	11.4443	0.757738	0.918779	0.548014	0.781831	0.728958	1.00793	0.856644
179	Pyrrole-2-Carboxylic Acid	881.357	11.456	4.04051	19.8218	26.6794	111.857	3.84336	0.582064	0.681073
181	serine	929.083	11.5756	1.60767	2.6003	2.46722	2.60049	1.20423	0.784696	1.20414
183	cycloleucine	853.543	11.6553	1.98344	2.60763	1.92567	3.54863	1.07318	1.10538	0.7886
184	phosphomycin	214.556	11.6659	1.05072	1.88066	1.39298	2.13914	1.1624	0.876793	1.02194
189	Tartronic acid	512.139	11.7699	1.27033	1.50806	1.65524	0.998913	1.06081	0.814129	1.60151
193	resorcinol	339.176	11.8891	1.34231	0.784104	1.18168	1.0268	1.26195	1.43349	0.963667
195	L-Allothreonine	961.333	11.9089	3.42564	2.68156	2.28709	1.82278	1.28567	1.92569	1.89139
197	Glutaric Acid	698.889	12.0098	0.878272	0.477625	0.674754	0.544638	1.1203	1.4582	0.982454
202	DL-Anabasine	465.368	12.115	0.518016	0.425415	0.338223	0.319507	1.51885	2.32625	2.02231
203	thymine	47.5556	12.129	17.4115	28.3257	10.7362	17.5054	0.632441	1.02566	1.02336
206	1,2-Cyclohexanedione	120.042	12.1763	12.767	51.6352	1.60523e+06	3.76799e+06	83461.8	0.663804	1.14373
209	3-methylcatechol	282.5	12.2599	0.737146	1.00718	0.909054	1.74938	1.21478	0.985055	0.69939
210	N-Ethylglycine	304.818	12.2793	1.20974	2.63558	2.65602	3.25365	1.39774	0.636631	1.13222
213	beta-Alanine	892.853	12.4709	1.54336	1.59159	1.45121	2.38548	0.821248	0.873395	0.547935
214	Erythrose	620.429	12.483	1.08367	0.670389	1.28425	0.828562	1.19844	1.01127	0.96966
216	N-ethylmaleamic acid	269.087	12.5471	553570	2.52344e+06	1.19538e+06	4.17884e+06	1.0587	0.490278	0.639308
222	L-homoserine	865.943	12.7312	3.04823	0.603096	0.776746	0.558111	1.44623	5.67553	1.5628
223	L-Threose	496.806	12.7874	1.65105	1.72873	1.50014	1.43404	0.806842	0.888004	0.972641
226	3-Aminoisobutyric acid	591.343	12.8664	1.34975	1.46442	1.22639	1.5516	1.03415	1.13818	0.976045
230	Aminomalonic acid	290.886	13.0497	3.7459	2.31032	1.55779	1.40047	1.0938	2.63019	1.80442
231	3-hydroxy-L-proline	325.839	13.0687	1.41246	1.6445	1.27192	1.42417	1.04074	1.15574	1.20175
235	L-Malic acid	913.167	13.2253	0.798411	1.12132	0.939596	1.14103	1.05662	0.897851	1.03836
239	adipic acid	249.615	13.3962	4.45457e-08	1.10056	0.706296	1.46537	1.20283	7.58616e-08	0.903381
241	asparagine	927.833	13.4699	18.2398	22.139	10.4304	8.40409	0.793677	1.38791	2.0908
244	N-Acetyl-L-leucine	305.121	13.5164	2.67467	1.35651	1.52038	1.06346	1.4415	2.53591	1.83872
247	aspartic acid	922.139	13.6476	1.16702	1.28156	0.846945	0.904821	1.10996	1.52943	1.57211
249	oxoproline	888.444	13.7031	1.18798	1.14971	1.01206	1.20516	1.1036	1.29543	1.05282
252	4-aminobutyric acid	947.829	13.7754	1.02443	0.637431	1.56513	0.585459	0.970012	0.634902	1.05612
266	L-cysteine	874.257	14.0512	1.48466	1.58306	1.52906	1.79306	1.26734	1.23054	1.11891
267	Threonic acid	954.722	14.0754	0.834193	2.9535	1.65897	2.8712	1.42532	0.716703	1.46618
269	Maleamate	698.559	14.1502	7.42209	7.00499	4.63782	4.2393	0.988674	1.58221	1.63368
272	MALONAMIDE	302.143	14.2166	2.29086	1.61044	1.75105	0.99468	0.929803	1.21644	1.5054
275	alpha-ketoglutaric acid	901.417	14.2697	0.867459	0.841551	0.910166	0.967198	1.19432	1.13828	1.03917
282	phenylpyruvate	302.382	14.3892	0.983205	1.25458	1.18625	1.00012	1.29909	1.07673	1.62962
291	Digitoxose	137.917	14.655	15.9321	14.9769	6.95633	7.36184	0.902592	2.06721	1.83623
292	D-erythronolactone	407.808	14.6641	1.25529e-06	1.15792	2.0689	2.98284	0.905215	5.49232e-07	0.351399
294	ornithine	516.029	14.7517	7.0243	9.28766	4.39487	9.07704	1.62324	2.59442	1.6609
297	glutamic acid	963.743	14.8072	1.69764	1.65781	1.21628	1.72094	1.17523	1.64035	1.13212
300	phenylalanine	887.222	14.9089	2.23798	2.76915	1.66292	5.61046	0.971721	1.30776	0.479611
302	toluenesulfonic acid	496.273	14.935	13.3442	11.3067	7.77493	7.66051	1.26488	2.17094	1.86693
304	Cytosin	380.077	14.9936	34.9699	32.2222	8.01128	8.83929	0.443582	1.93627	1.61701
305	Adipamide	210.472	15.0059	1.29713	1.38333	1.03285	1.15764	1.00557	1.26288	1.20161
306	creatine degr	541.343	15.0573	13.3106	17.1162	7.07242	19.1357	1.67255	3.14781	1.49604
308	Lyxose	837.875	15.102	0.407244	1.5794	1.1792	2.60795	1.1492	0.396883	0.695967
311	1,3-diaminopropane	939.571	15.1324	2.46597	2.48841	2.22082	3.7827	1.38279	1.53543	0.909652
313	xylose	939.139	15.1963	0.760379	1.40286	1.0538	2.43536	1.14914	0.829175	0.661951
314	lauric acid	841.444	15.2074	1.02986	1.5463	1.15096	1.79231	1.05062	0.940079	0.906412
318	N-Acetyl-L-phenylalanine	233.76	15.3215	0.358213	0.472792	0.722587	0.383594	1.25005	0.619693	1.54072
319	taurine	242.167	15.3463	3.20025	2.24414	1.17406	1.56079	1.16895	3.18633	1.68074
324	Ribonic acid, gamma-lactone	496.739	15.4374	2.25257e-08	0.731961	0.795317	3.22115e-08	1.48694	4.21145e-08	3.37887e+07
326	ribose	901.97	15.4224	1.144	0.757637	1.59015	0.315077	0.847246	0.609532	2.03729
328	cis-2-hydroxycinnamic acid	413.706	15.5578	8.4232	3.77222	3.70115	3.4729	1.5776	3.59035	1.71356
332	xylitol	694.857	15.6798	0.768506	0.885115	1.47765	1.59645	1.76606	0.918506	0.979148
333	3,6-Anhydro-D-galactose	457.643	15.7088	0.270992	0.29385	1.12736	0.914509	1.06036	0.254887	0.340715
335	Levoglucosan	460.171	15.764	1.1068	0.434654	0.529731	0.318769	0.78276	1.63546	1.06732
338	alpha-Aminoadipic acid	811.914	15.8916	1.87871	2.16384	2.03152	6.32027	1.82281	1.68569	0.624066
339	6-deoxy-D-glucose	813.029	15.9093	1.56953	2.14765	2.70036	2.91218	2.09421	1.21722	1.54442
341	D-Arabitol	897.812	15.982	0.228439	1.05321	0.924916	0.851767	1.09696	0.270931	1.35639
347	Diglycerol	706.306	16.1676	2.21827	2.93166	2.53817	2.40753	1.64145	1.43457	1.99881
348	putrescine	954.029	16.185	3.05511	1.41033	1.59264	1.1875	1.26022	2.41744	1.49669
350	Aconitic Acid	763.087	16.2392	1.97119e-06	2.80892	2.128	10.308	1.18319	1.096e-06	0.322417
357	D-(glycerol 1-phosphate)	925.722	16.3833	1.23524	1.38167	1.38013	1.80033	1.13801	1.01854	0.873367
362	Glucose-1-phosphate	951.944	16.454	0.978259	2.04487	1.16641	1.50107	0.835591	0.700806	1.13831
364	uracil-5-carboxylic acid	365.333	16.4909	37.0205	32.5401	16.0048	10.2422	0.717238	1.65904	2.2787
368	glutamine	945.382	16.5442	10.9834	4.70647	4.64315	3.59059	1.37252	3.24671	1.79907
372	O-Phosphorylethanolamine	910.943	16.6195	1.5607	1.56126	2.22736	4.22474	1.06016	0.742849	0.391784
373	2-Deoxy-D-galactose	579.778	16.6424	1.05543	1.59384	2.4018	2.42872	2.10099	0.923248	1.37876
378	N-Acetyl-L-glutamic acid	195.242	16.717	1.29732	1.02605	1.58132	1.57259	1.66835	1.36872	1.08854
379	5-Aminoimidazole-4-carboxamide	314.261	16.7371	1.17424	0.0897309	1.16665	0.382557	0.792318	0.797477	0.185843
385	3-phosphoglycerate	576.882	16.8477	2.86164	1.56383	2.64574	1.53698	1.24163	1.34295	1.26332
386	alpha-D-glucosamine 1-phosphate	302.75	16.8667	1.07069	1.53616	1.43112	2.1701	0.602912	0.451066	0.426786
387	shikimic acid	873.333	16.891	0.6036	1.11833	0.766454	0.929068	0.736512	0.58002	0.886548
390	Cysteinylglycine	507.094	16.9247	24.0427	21.7442	9.6612	9.76848	0.801378	1.99429	1.78383
392	citric acid	771.056	17.0034	0.765221	1.43934	1.51525	3.33763	1.26722	0.639961	0.546482
393	isocitric acid	725.429	17.0136	1.7193	2.09903	1.26972	1.88592	0.78781	1.06676	0.876834
395	N(alpha),N(alpha)-dimethyl-L-histidine	342.048	17.0349	0.824689	0.312321	0.203277	0.38465	2.13452	8.6597	1.73315
396	citrulline	780.314	17.0736	4.6719	2.78263	1.45872	1.62609	1.00757	3.22699	1.7242
397	beta-Mannosylglycerate	654.032	17.2116	2.88611	5.35277	1.82063	1.62232	0.592199	0.938768	1.95394
403	Tagatose	349.438	17.3034	1.24839	1.10569	1.11389	1.31663	1.28082	1.43547	1.07562
404	Dehydroascorbic Acid	961.917	17.3122	1.04502	0.791046	1.17823	0.567809	1.09212	0.96865	1.5215
407	quinic acid	959.306	17.4083	0.28204	0.254808	0.669117	0.453613	0.795239	0.335202	0.446709
410	sorbose	737.478	17.5334	1.94532e+08	1.99488e+08	15.7771	15.3919	1.59295e-07	1.96411	2.06455
416	fructose	878.371	17.6428	1.75315	2.217	1.93038	1.81636	0.6609	0.600223	0.806678
418	D-Altrose	424.5	17.7503	0.651464	1.55219	0.827268	0.208644	0.710634	0.559615	5.28669
420	Gluconic lactone	431.176	17.7667	9.49538	19.7645	1.88401	2.43302	0.320058	1.61308	2.59997
421	D-Talose	908.083	17.8312	1.0794	3.17774	2.35286	2.346	0.889597	0.408112	1.20499
422	Methyl Palmitoleate	535.143	17.9211	1.09811	1.21335	0.822919	1.27837	0.835069	1.11432	0.792598
423	glucose	407.741	17.9373	0.518138	0.455638	1.00754	0.0528802	1.13631	0.584358	9.79089
427	glucuronic acid	669.344	18.0177	2.64773	2.61387	3.57015	4.1561	1.23848	0.918495	0.778908
430	lysine	876.971	18.0772	3.31533	4.67338	3.12328	6.94396	1.18443	1.25726	0.797136
433	Sedoheptulose	761.528	18.1788	2.14363	2.06583	2.32878	1.22264	0.992445	0.913541	1.67688
434	tyrosine	928.686	18.2371	1.85095	1.83289	1.53529	2.8999	0.947747	1.1426	0.599026
435	D-galacturonic acid	702.382	18.2477	0.764449	3.1926	4.21287	5.58257	0.969824	0.17598	0.55463
440	conduritol b epoxide	496.194	18.3295	2.40062	2.30139	1.97634	1.84328	1.2725	1.54569	1.58876
442	ascorbate	540.229	18.3481	3.0261	1.56433	2.31947	1.28137	1.24399	1.62297	1.51869
450	gly-pro	698.607	18.6782	1.94201	2.48442	0.756416	1.79584	0.620796	1.59382	0.858827
453	gluconic acid	931.278	18.7268	0.930068	1.11628	0.884945	1.5578	0.728127	0.765254	0.521759
454	pantothenic acid	354.086	18.7326	0.600595	0.492689	0.714196	0.808131	0.974315	0.819339	0.594006
461	Saccharic acid	304.222	18.8659	1.44619	1.21915	1.02771	0.927048	0.972303	1.36822	1.27867
468	Glucosaminic acid	325.906	19.1379	2.18335	2.14819	0.521468	0.824055	0.0594341	0.248847	0.154936
471	palmitic acid	972.806	19.2862	1.35466	1.4728	1.3842	1.33262	0.85675	0.838466	0.946871
476	Isopropyl-beta-D-thiogalactopyranoside	507.472	19.4759	1.71882	1.46413	0.953882	0.796528	1.12564	2.02831	2.06908
478	Allantoic acid	818.829	19.5474	5.77821	6.86824	2.83803	5.0451	1.53647	3.12825	2.0917
479	N-Acetyl-D-galactosamine	414.771	19.5574	1.68242	1.22101	0.836391	0.469222	1.12437	2.2617	2.92583
483	myo-inositol	969.667	19.6929	1.11671	1.37505	1.71403	1.44473	1.31187	0.8547	1.24859
485	Linoleic acid methyl ester	642.917	19.7481	1.35876	1.03592	1.03677	0.741959	0.878357	1.15114	1.22635
486	ribose-5-phosphate	460.913	19.8798	1.30951	1.56258	1.62785	6.6098e-07	0.838285	0.67435	1.98174e+06
489	N-Acetyl-beta-D-mannosamine	788.861	19.8378	1.13065	1.3627	2.15774	1.50662	1.91089	1.0013	1.72835
492	ribulose-5-phosphate	511.057	19.8938	1.7626	1.88924	1.52132	0.544816	0.651713	0.755071	2.25992
495	d-Glucoheptose	625.889	20.0496	0.986842	1.18183	1.56279	1.06391	1.18924	0.750959	1.32106
500	noradrenaline	498.871	20.1874	1.82231	0.767555	0.778412	0.73311	0.132771	0.310825	0.139009
509	Phytol	970.083	20.4513	1.36982	1.5672	1.77261	1.89237	1.03047	0.796319	0.853407
517	Fructose 2,6-biphosphate degr prod 1	431.114	20.5848	2.00076	3.82015	2.30837	5.49685	0.690566	0.598544	0.479923
518	3-Indolepyruvic acid	259.64	20.7259	2.29416	1.83835	0.949421	2.95272	0.370826	0.896054	0.230874
521	linoleic acid	929.25	20.7975	1.4209	1.22409	1.05918	1.25243	0.690998	0.926977	0.675365
522	tryptophan	793.278	20.8177	1.17973	2.25329	2.1779	6.6743	0.620242	0.335974	0.209398
523	Elaidic acid	695.19	20.8567	1.2755	2.98086	1.76209	1.57803	0.338241	0.244839	0.638929
524	linolenic acid	970.639	20.8613	1.44526	1.26744	0.811471	1.29999	0.82932	1.47705	0.808554
525	2-aminoethanethiol	834.059	20.9171	2.51607	2.56966	0.344812	0.735201	0.0747181	0.545214	0.261154
533	stearic acid	929.583	21.07	1.41815	1.21038	1.33637	1.31427	0.910084	0.965782	0.838139
536	spermidine	688.688	21.166	1.10932	1.37535	1.76416	2.129	0.533444	0.335436	0.344609
537	alpha-Santonin	256.971	21.2539	1.41035	1.34198	0.993619	0.620498	0.942443	1.33771	2.03827
539	Glucoheptonic acid	592.194	21.3161	1.49172	1.5819	1.82924	1.85846	1.4253	1.16231	1.2132
542	Phenyl beta-D-glucopyranoside	127.971	21.4299	1.78196	2.04377	2.37066	2.4012	2.20315	1.65604	1.8752
543	Atropine	390.917	21.4872	1.35751	1.08372	1.03154	0.873183	0.88743	1.16786	1.1014
547	fructose-6-phosphate	829.543	21.5469	0.970155	2.73369	1.08688	1.06921	0.510031	0.455255	1.30401
548	glucose-6-phosphate	743.514	21.562	1.14463	1.28484	1.11599	0.877971	0.695896	0.713753	1.01838
556	3-Hydroxyflavone	170.067	21.8101	0.687331	1.01495	1.0002	0.873601	1.39899	0.961371	1.62534
564	Purine riboside	629.722	22.1008	1.27237	1.99856	2.07757	3.56146	1.55058	0.949626	0.870129
573	thymidine	130.968	22.3719	0.562746	0.748377	2.10776	1.89208	3.00171	0.80142	1.18727
576	6-phosphogluconic acid	716.5	22.47	1.49082	1.72521	1.19598	1.33319	1.08406	1.3513	1.40282
577	cis-gondoic acid	344.343	22.5129	1.71812	0.937925	1.32283	1.3903	1.20034	1.55903	0.809775
578	D-erythro-sphingosine	654.714	22.5293	1.69568	1.27685	1.33911	1.24813	2.02311	2.56182	2.06967
583	uridine	727.786	22.7174	2.73345	2.95863	1.2351	1.08013	0.709626	1.57051	1.94377
585	5-Methoxytryptamine	725.385	22.8604	2.40816	0.345377	2.71247	1.91257	0.0406296	0.0360714	0.00733703
586	saccharopine	230.769	22.8686	10.9639	5.7788	20.5276	18.4412	2.65817	1.41974	0.832973
589	DL-dihydrosphingosine	287.833	23.0006	1.37341	1.18553	1.36717	1.1768	1.54531	1.55237	1.55678
595	Homocystine	598.111	23.2531	6.39292	7.59068	8.41076	11.401	0.95663	0.727122	0.636916
604	2-Monopalmitin	357.611	23.5667	2.3965	5.17166	2.56687	4.62742	3.35925	3.13629	3.75434
606	inosine	212.161	23.7023	2.49764	2.06486	1.82662	3.05474	2.02833	2.77344	1.37105
608	1-Monopalmitin	334.5	23.7502	2.01367	1.82513	1.76612	1.73205	0.894938	1.02038	0.943029
619	sucrose	915.062	24.1882	1.02762	0.776202	0.471278	0.359122	0.486788	1.06144	1.05214
624	D-Fructose 1,6-bisphosphate	241.829	24.5574	1.85416	1.39552	1.16569	1.19332	0.884868	1.40748	1.0348
630	11-beta-prostaglandin-F-2-alpha	411.583	24.8046	2.20227	1.92787	2.00574	1.25182	1.90134	2.08763	2.92817
631	cellobiose	841.944	24.8704	1.33629	1.05146	1.65556	1.3024	1.6744	1.3515	1.35179
638	maltose	881.306	25.1182	0.907424	0.785125	1.10071	1.02717	1.34847	1.11168	1.03072
639	guanosine	800.229	25.1512	1.19649	0.717668	1.04412	0.775897	1.11136	1.27354	1.02796
640	Lactobionic Acid	317.158	25.1857	4.2664	8.72357	0.909582	2.58584	0.508072	2.38312	1.71403
641	Leucrose	537.565	25.274	1.04149	1.01519	16.9805	1.88092	35.9353	2.20408	19.3953
642	Sophorose	432.774	25.3075	4.86925	6.70939	1.78736	3.40595	0.240211	0.654398	0.473192
646	Gentiobiose	774.75	25.4682	0.919189	0.942281	2.26064	2.08811	1.99234	0.810095	0.899062
647	cytidine	392.083	25.5448	2.26357	1.06168	2.02784	0.709144	1.432	1.59846	2.14387
649	Digalacturonic acid	657.118	25.6199	1.13355	1.53832	0.828783	0.553594	0.570633	0.780469	1.58567
651	Lignoceric acid	908.75	25.6535	1.31344	1.32181	1.31251	1.11607	1.25382	1.25471	1.48497
653	prunin degr. Prod.	520.452	25.8037	3.80605	1.35548	2.24878	0.947587	0.859647	1.45495	1.22969
654	melibiose	837.833	25.7935	2.00417	1.4699	1.88109	1.20355	1.5313	1.6315	1.87019
655	Isomaltose	721.857	25.8755	0.24074	1.42904	1.2375	0.881876	0.868915	0.169037	1.40804
663	estriol	327.778	26.2797	2.59894	2.52473	2.75873	2.00813	1.42663	1.344	1.79363
667	Methyl Hexacosanoate	353.083	26.4103	1.04904	0.765846	0.826077	0.656981	1.09462	1.39006	1.276
671	Chlorogenic Acid	462.455	26.512	0.108928	0.0575688	0.0389959	0.0269724	0.677786	1.89328	1.44664
674	hydrocortisone	465.722	26.5913	1.3521	0.930374	0.914158	1.09761	1.01401	1.49978	0.859511
675	Galactinol	917.611	26.6335	1.84639	3.43228	1.87488	2.36742	1.1296	1.11243	1.63768
678	Sucrose-6-Phosphate	517.361	26.758	1.68103	2.61972	2.16431	2.61664	1.13741	0.883434	1.13875
680	Cerotinic acid	913.028	26.9771	1.56868	1.14638	1.62849	1.20464	1.62552	1.56582	1.54691
690	Tetrahydrocorticosterone	16.8182	27.555	1.40355	1.31369	2.06636	1.10441	0.984476	0.668694	1.17103
693	Cortexolone	326.167	27.6794	1.79598	1.99104	1.73051	1.31958	1.48355	1.53968	2.23845
695	5-Dihydrocortisol	437.028	27.7523	1.4531	1.01313	0.921726	1.11148	0.995188	1.56891	0.907134
697	3,7,12-Trihydroxycoprostane	453.694	27.816	1.25838	0.803241	1.39131	1.01654	1.06806	0.966008	0.843949
704	5-alpha-Cholestan-3-one	202.962	28.5733	4.60279	1.13956	1.17645	1.78289	0.100943	0.394933	0.0645192
705	Ergosterol	616.778	28.6254	1.28073	1.08444	1.21403	1.24472	1.29407	1.36517	1.12744
708	24,25-dihydrolanosterol	762.472	29	1.08001	0.878825	1.05968	0.972292	1.06446	1.08488	0.962134
710	raffinose	935.056	29.0803	3.79113	4.2383	3.6527	3.04493	1.16456	1.20869	1.62097
711	1-Kestose	953.167	29.1541	1.29143e-06	113.901	9.43089	16.123	0.168837	2.31199e-08	1.19275
712	?-Sitosterol	752.771	29.3704	2.08372	3.01617	4.5641	5.37251	2.64069	1.20559	1.4825
717	Melezitose	132.429	29.8166	0.790157	2.10422	1.84062	2.86728	1.65681	0.711249	1.21589
719	maltotriose	246	30.6699	13.7512	5.83974	4.03608	2.08468	0.395276	1.34674	1.10728
723	Maltotriitol	767.583	31.2948	1.36578	0.854105	0.584254	0.947975	0.893026	2.08758	0.804597
