# Supplementary material for: Multi-omics analysis reveals molecular mechanisms of shoot adaption to salt stress in Tibetan wild barley
Source: BMC Genomics. 2016 Nov 7;17:889. doi: 10.1186/s12864-016-3242-9 (PMC5100661; doi:10.1186/s12864-016-3242-9)
Supplement: Additional file 5: Table S2. — Properties of differentially expressed proteins in the shoots of XZ26 and XZ169. (XLSX 81 kb) [file 12864_2016_3242_MOESM5_ESM.xlsx]

## Sheet: Addtional file 4 Table 2
Addtional file 4: Table 2. Properties of differentially expressed proteins in shoots of XZ26 and XZ169. The fold changes of protein were the ratios in comparison of protein normalized abundance under salt stress and under control conditions, or XZ26 and XZ169 under each treatment conditions. Numbers in red indicate significant (﹥1.5) up-regulated proteins and in green show significant (﹤0.67) dow…
Uniprot ID	Protein description	MW [Da]	pI	AASC [%]	MP	Score	XZ26		XZ169		XZ26/XZ169			Subcellular localization
							S200/CK	S400/CK	S200/CK	S400/CK	CK	S200	S400
M0Y2V5	Similar to Peroxidase precursor (EC 1.11.1.7).	36320	5.55	26	6	301	0.944444	1.12698	0.275311	0.26643	0.223801	0.767742	0.946667	chlo
F2DR86	Actin 1.	47998	5.3	21.1	7	235	1.21176	1.51765	1.31193	0.380734	0.779817	0.72028	3.10843	cysk
M0VE14	Isopenicillin N synthase family protein.	40618	4.94	5.5	2	50	0.992908	1.1773	0.341357	0.393873	0.308534	0.897436	0.922222	cyto
M0XZQ7	Galactose-binding like domain containing protein.	21076	8.58	13.6	2	59	0.746988	0.771084	0.704626	0.441281	0.886121	0.939394	1.54839	chlo
F2D603	Similar to B0616E02-H0507E05.5 protein.	32582	6.26	45.8	9	556	0.714286	0.542857	0.670251	0.451613	1.00358	1.06952	1.20635	chlo
F2DF85	Similar to Fatty acid desaturase (Fragment).	54105	8.89	9.8	2	84	0.753623	0.514493	0.790323	0.467742	1.1129	1.06122	1.22414	chlo
F2CU13	Similar to 29 kDa ribonucleoprotein, chloroplast precursor (RNA-binding protein cp29).	31154	5.14	20.9	4	455	0.832669	0.52988	0.703833	0.473868	0.874564	1.03465	0.977941	chlo
Q40001	Protoporphyrin IX Mg-chelatase subunit	177684	6.11	15.3	18	769	0.954545	1.00909	0.608696	0.480549	0.251716	0.394737	0.528571	chlo
M0VZ56	Cytochrome P450 family protein.	49130	5.05	19.3	6	160	0.760163	0.593496	0.789286	0.485714	0.878571	0.846154	1.07353	cyto
F2D126	Transcriptional coactivator/pterin dehydratase family protein.	27247	9.07	48.6	8	386	0.64751	0.559387	0.61859	0.503205	0.836538	0.875648	0.929936	chlo
M0UZ78	Similar to Chaperonin.	32045	7.72	49.4	7	312	0.748092	0.564885	0.603448	0.513793	0.903448	1.12	0.993289	chlo
M0XEC5	Similar to Phosphoenolpyruvate carboxylase (Fragment).	124753	5.31	32.5	20	503	0.829268	1.18293	0.668874	0.532009	0.181015	0.224422	0.40249	chlo
F2D4I4	Delta-aminolevulinic acid dehydratase	51582	5.72	30	8	357	0.768924	0.585657	0.688172	0.537634	0.899642	1.00521	0.98	chlo
M0UGD2	Similar to Phytoene desaturase (Fragment).	75559	6.84	21.4	9	207	0.940476	0.789683	0.675439	0.54386	1.10526	1.53896	1.60484	chlo
M0YGH3	Phytoene synthase 1 (EC 2.5.1.32).	55019	8.97	6.6	1	50	0.58156	0.602837	0.676259	0.546763	1.01439	0.87234	1.11842	chlo
F2CS63	Delta-aminolevulinic acid dehydratase	51296	6.36	25.1	7	291	0.763052	0.558233	0.678445	0.547703	0.879859	0.989583	0.896774	chlo
M0Y4H6	Similar to Cysteine synthase, chloroplast precursor (EC 2.5.1.47) (O-acetylserine sulfhydrylase) (O-acetylserine (Thiol)-lyase) (CSase B) (CS-B) (OAS-TL B).	46292	6.25	7.1	2	62	1.06122	0.877551	0.871212	0.560606	0.742424	0.904348	1.16216	chlo
M0WSA4	Similar to Beta-D-xylosidase.	91459	6.98	13.4	8	216	0.597015	0.652985	0.717949	0.564103	0.981685	0.816327	1.13636	chlo
M0W6T6	Similar to predicted protein.	22260	5.65	16.2	1	37	0.85	0.95	0.841463	0.567073	0.487805	0.492754	0.817204	chlo
M0W128	Conserved hypothetical protein.	27638	6.48	27.3	4	99	0.951754	0.815789	0.779592	0.567347	0.930612	1.13613	1.33813	chlo
M0W468	Ankyrin domain containing protein.	27365	5.05	38.8	6	296	0.824268	0.707113	0.753788	0.568182	0.905303	0.98995	1.12667	chlo
M0UXN8	Similar to Sugar transporter protein.	59996	8.26	8.1	2	90	0.925	1.5125	0.673469	0.571429	0.544218	0.747475	1.44048	plas
F2D277	Light regulated Lir1 family protein.	15228	4.62	15.7	2	59	0.901575	0.594488	0.705645	0.572581	1.02419	1.30857	1.06338	chlo
M0YI94	Similar to Secretory protein.	28515	8.56	31.6	3	58	1.05674	1.31915	1.07309	0.578073	0.468439	0.4613	1.06897	chlo
M0UX14	Similar to CMV 1a interacting protein 1.	38351	8.76	14.6	4	78	0.814159	0.769912	0.744526	0.583942	0.824818	0.901961	1.0875	chlo
F2CX56	Nucleotide-binding, alpha-beta plait domain containing protein.	31422	4.79	55.4	6	1347	0.724528	0.615094	0.75	0.587302	1.05159	1.01587	1.10135	chlo
M0VMI6	Protein of unknown function DUF341 family protein.	18375	8.85	18.7	1	76	0.675676	0.656371	0.7	0.588889	0.959259	0.925926	1.06918	extr
F2CQP7	Predicted protein	41297	5.59	15.2	2	55	0.813559	0.728814	0.874016	0.590551	0.929134	0.864865	1.14667	chlo
M0XSY7	Similar to predicted protein.	53162	5.26	6.5	2	45	0.795918	0.673469	0.690299	0.593284	0.914179	1.05405	1.03774	chlo
M0WH71	Similar to Cys/Met metabolism PLP-dependent enzyme family protein.	35308	6.15	6.8	2	52	0.824	0.64	0.585185	0.6	0.925926	1.3038	0.987654	cyto
M0XD91	Similar to Lycopene epsilon-cyclase (Fragment).	44101	7.62	6.8	2	39	0.894231	0.807692	1.00794	0.611111	0.825397	0.732283	1.09091	chlo
M0UJT5	Similar to Whirly family nucleic acid binding protein.	25354	8.95	7.3	1	71	0.801653	0.772727	0.613636	0.613636	0.916667	1.19753	1.15432	nucl
F2CXK9	Similar to RNA binding protein.	39147	5.21	31.4	7	381	0.748062	0.666667	0.763052	0.618474	1.03614	1.01579	1.11688	chlo
F2DIZ2	Similar to Coproporphyrinogen III oxidase (Fragment).	50397	7.05	29.9	8	178	0.72103	0.708155	0.675958	0.623693	0.811847	0.865979	0.921788	chlo
F2D654	SET domain containing protein.	65557	8.86	18.1	5	166	0.905405	0.747748	0.727273	0.625	0.840909	1.04688	1.00606	chlo
M0VVW8	Similar to Trigger factor-like protein.	69703	5.12	44.7	14	891	0.761905	0.68254	0.776892	0.625498	1.00398	0.984615	1.09554	chlo
M0WA97	Similar to RPT2-like protein.	63736	8.87	9.6	2	157	0.666667	0.651163	0.894309	0.626016	1.04878	0.781818	1.09091	chlo
F2CXV7	Similar to 20 kDa chaperonin, chloroplast precursor (Protein Cpn21) (Chloroplast protein Cpn10) (Chloroplast chaperonin 10) (Ch-CPN10).	31589	7.77	24.1	4	137	0.782609	0.675889	0.710317	0.626984	1.00397	1.10615	1.08228	chlo
F2CZZ9	Similar to RPE1 protein.	39986	5.35	22	3	196	0.818584	0.778761	0.771863	0.627376	0.859316	0.91133	1.06667	chlo
M0XMD8	Similar to Carotenoid isomerase 1.	75770	7.59	3.4	1	34	0.833333	0.65	0.76378	0.629921	0.944882	1.03093	0.975	chlo
M0W664	CS domain containing protein.	47545	5.34	23.3	5	149	0.743902	0.703252	0.765385	0.634615	0.946154	0.919598	1.04848	chlo
M0YJ02	Similar to 1-D-deoxyxylulose 5-phosphate synthase.	87654	6.67	7.3	3	64	0.648276	0.548276	0.673387	0.637097	1.16935	1.12575	1.00633	cyto
F2CRW1	Similar to H1005F08.7 protein.	46673	5.92	11.7	2	130	1.16098	0.731707	0.995745	0.638298	0.87234	1.01709	1	chlo
M0WIT3	Similar to RuBisCO subunit binding-protein alpha subunit, chloroplast precursor (60 kDa chaperonin alpha subunit) (CPN-60 alpha) (Fragment).	26684	9.47	62.1	8	1018	0.785124	0.669421	0.723077	0.638462	0.930769	1.01064	0.975904	chlo
M0WB33	Armadillo-type fold domain containing protein.	12006	9.11	30.9	2	40	0.745614	0.640351	0.680556	0.638889	0.791667	0.867347	0.793478	cyto
F2D226	Similar to Ribose-5-phosphate isomerase precursor (EC 5.3.1.6).	33044	6	47.5	9	446	0.885463	0.762115	0.72973	0.640927	0.876448	1.06349	1.04217	chlo
F2CR07	Similar to CMV 1a interacting protein 1.	45026	6.73	17.1	3	78	0.666667	0.585366	0.671329	0.643357	0.86014	0.854167	0.782609	chlo
C3W8L2	Glucose-1-phosphate adenylyltransferase	63159	8.5	39.6	13	586	0.877049	1.22951	0.696629	0.646067	1.37079	1.72581	2.6087	chlo
M0X6C8	Pyruvate kinase	65893	5.7	11.3	4	228	0.873874	0.693694	0.827068	0.646617	0.834586	0.881818	0.895349	chlo
F2E0G1	1-aminocyclopropane-1-carboxylate oxidase 1 (EC 1.14.17.4) (ACC oxidase 1) (Ethylene-forming enzyme) (EFE).	40813	5.31	24.1	6	123	0.810606	0.69697	0.805556	0.648148	1.22222	1.22989	1.31429	cyto
M0YI72	Cytochrome P450 family protein.	60687	5.67	1.9	1	41	1.02	0.83	0.723881	0.649254	0.746269	1.05155	0.954023	cyto
F2CPZ3	Nucleic acid-binding, OB-fold-like domain containing protein.	46887	5.09	21.1	7	143	0.887387	0.806306	0.779528	0.649606	0.874016	0.994949	1.08485	chlo
F2CRS4	Thioredoxin fold domain containing protein.	32363	9.25	13.8	1	26	1.03333	0.955556	0.740458	0.652672	0.687023	0.958763	1.00585	chlo
F2DMI6	Similar to Pathogenesis-related protein PRB1-2 precursor.	20813	8.19	35.4	3	227	1.22388	1.95522	0.725352	0.661972	0.471831	0.796117	1.39362	chlo
M0Y9A4	Similar to Ribonuclease Z, chloroplast precursor (EC 3.1.26.11) (RNase Z) (tRNase Z) (tRNA 3 endonuclease) (Zinc phosphodiesterase CPZ).	44699	6.99	7.8	1	46	0.685039	0.653543	0.634328	0.671642	0.947761	1.02353	0.922222	mito
P27337	Peroxidase 1	36149	6.07	21	5	162	1.37121	1.5	0.5	0.675926	0.407407	1.11728	0.90411	chlo
F2D7M5	Similar to Basic leucine zipper transcription factor CAT103 (Fragment).	57789	8.87	48.2	17	817	0.785992	0.634241	0.797468	0.687764	1.08439	1.06878	1	chlo
F2CTS4	Chaperonin Cpn10 family protein.	17464	7.71	46.7	5	294	0.765873	0.654762	0.757202	0.716049	1.03704	1.04891	0.948276	chlo
M0YW09	Similar to UDP-glycosyltransferase 85A8.	55350	5.37	5.2	2	63	0.623431	0.74477	0.723247	0.723247	0.881919	0.760204	0.908163	chlo
M0X9F3	Cytochrome P450 93G2 protein (CYP93G2), flavanone 2-hydroxylase (F2H), C-glycosylflavone biosynthesis	47286	5.42	12.1	3	89	0.597902	0.618881	0.923767	0.726457	1.28251	0.830097	1.09259	chlo
M0VIK4	Heat shock protein DnaJ, cysteine-rich domain domain containing protein.	10963	8.86	53.4	3	119	0.653979	0.712803	0.687783	0.755656	1.30769	1.24342	1.23353	chlo
M0UE36	Cytochrome P450 family protein.	65173	8.79	6	2	48	0.676692	0.62406	0.89823	0.787611	1.17699	0.8867	0.932584	plas
M0UST2	Beta-amylase	57167	4.93	9.9	2	89	0.651163	0.658915	1.04425	0.787611	1.14159	0.711864	0.955056	mito
M0ZA14	Similar to NClpP3 (ATP-dependent Clp protease proteolytic subunit ClpP3).	18250	5.23	9.9	1	102	0.887931	0.689655	0.632	0.792	0.928	1.3038	0.808081	nucl
F2D6D7	Similar to Peroxidase precursor (EC 1.11.1.7).	36464	8.37	30.7	7	316	1.32836	1.29851	0.65411	0.804795	0.458904	0.931937	0.740426	chlo
F2D4S7	Peptidase A1 domain containing protein.	53638	6.56	10.1	2	102	0.648084	0.61324	1.03	0.81	1.435	0.902913	1.08642	chlo
F2DPF6	Similar to Phosphoenolpyruvate carboxylase (Fragment).	124781	5.31	32.5	20	546	0.687831	0.595238	0.95283	0.820755	3.56604	2.57426	2.58621	chlo
M0VEF6	Predicted protein	21549	6.58	35.8	4	189	0.725926	0.651852	0.8	0.828571	1.28571	1.16667	1.01149	nucl
Q7YMR6	Ribulose bisphosphate carboxylase large chain	61581	6.22	63.3	30	20994	0.680297	0.702602	0.616379	0.831897	1.15948	1.27972	0.979275	cyto
F2DAR0	Similar to Probenazole-inducible protein PBZ1.	20506	4.54	12	1	67	1.13514	1.51351	0.753846	0.846154	0.569231	0.857143	1.01818	cyto
F2DB61	Mannose-binding lectin domain containing protein.	19728	5.03	12.5	1	100	0.725926	0.659259	0.637168	0.858407	1.19469	1.36111	0.917526	extr
M0ZDL7	Similar to Magnesium-chelatase subunit H family protein, expressed.	166038	5.4	17.7	19	794	0.67313	0.501385	1.05556	0.880952	2.86508	1.82707	1.63063	chlo
Q0KKC3	Similar to H0211A12.13 protein.	27005	6.5	20	3	138	0.657439	0.560554	1.11579	0.884211	1.52105	0.896226	0.964286	cysk
F2D9C9	Similar to GDP-mannose 4,6 dehydratase 2.	47982	6.36	5	1	75	0.925926	0.847222	0.532787	0.922131	0.885246	1.53846	0.813333	cyto
M0VX97	DNA-binding TFAR19-related protein family protein.	29548	9.24	5.1	1	102	1.32039	0.893204	0.631579	0.936842	1.08421	2.26667	1.03371	chlo
M0ZCR1	Pentatricopeptide repeat domain containing protein.	92873	5.08	1.6	1	49	0.618519	0.618519	0.696035	0.951542	1.18943	1.05696	0.773148	chlo
M0UEM7	Similar to Heat shock protein STI (Stress inducible protein) (GmSTI).	65751	5.66	47.4	10	352	0.668919	0.648649	1	1	1.70115	1.13793	1.10345	mito
F2CT91	Ribulose bisphosphate carboxylase small chain	23413	8.8	60.6	11	1762	0.556338	0.771127	0.727723	1.02475	1.40594	1.07483	1.05797	chlo
M0YUE3	Similar to Beta-1,3-glucanase precursor.	39312	8.92	45.9	10	708	1.32192	1.99315	1.01596	1.04255	0.776596	1.01047	1.48469	chlo
K9J8J5	3-phosphoglycerate kinase (Fragment)	20643	6.96	80.3	11	1075	0.522523	0.564565	0.747312	1.04301	1.79032	1.2518	0.969072	chlo
M0Y746	RNase S-like protein.	34149	8.43	27.8	4	136	0.878378	0.959459	3.33333	1.05128	0.948718	0.25	0.865854	extr
D2CVR3	Chitinase	28695	6.08	34.5	5	524	1.22857	2.07143	0.925	1.055	0.7	0.92973	1.37441	extr
F2CRZ2	Peptidase S8, subtilisin-related domain containing protein.	91548	8.72	3.6	2	33	1.14535	1.51744	1.33918	1.05848	1.00585	0.860262	1.44199	pero
F2E3N1	Lipoxygenase	115478	5.86	19.4	12	203	1.54146	0.892683	1.37879	1.06061	1.55303	1.73626	1.30714	chlo
M0X7Z0	Similar to WRKY transcription factor 55.	29452	7.05	19	2	42	1.09639	1.51807	1.23656	1.07527	0.892473	0.791304	1.26	cyto
M0Y044	Leucine-rich repeat, N-terminal domain containing protein.	42826	9.28	7.6	2	41	1.19375	1.2625	1.59016	1.0765	0.874317	0.656357	1.02538	chlo
M0X2A4	Similar to hydrolase, hydrolyzing O-glycosyl compounds.	48609	5.55	6.6	1	36	1.09639	1.51807	1.08247	1.08247	0.85567	0.866667	1.2	chlo
M0VZP2	Similar to uncharacterized BCR, COG1963 family protein.	15761	4.75	15.8	1	80	0.561151	0.618705	1.125	1.08333	1.44792	0.722222	0.826923	extr
M0VTQ6	Enolase	25917	4.65	22.8	2	66	0.941748	0.76699	0.596639	1.08403	0.865546	1.3662	0.612403	cyto
M0YU78	Similar to Pathogenesis-related protein PR1a.	19251	4.56	11.4	1	60	1.34545	2.36364	1.2243	1.1028	0.514019	0.564885	1.10169	extr
F2D927	Similar to Pyrophosphate-energized vacuolar membrane proton pump (EC 3.6.1.1) (Pyrophosphate-energized inorganic pyrophosphatase) (H+-PPase) (Vacuolar H+-pyrophosphatase).	90372	5.07	11.2	7	431	0.807407	0.651852	0.642105	1.10526	1.42105	1.78689	0.838095	vacu
M0V8L8	Thaumatin-like protein.	27079	6.39	24.2	4	156	1.6519	2.17722	1.4375	1.10938	1.23438	1.41848	2.42254	chlo
M0Z892	Similar to S-adenosyl-L-methionine: beta-alanine N-methyltransferase (Fragment).	23426	4.75	14.7	1	52	0.816327	1.10204	1.51648	1.10989	1.07692	0.57971	1.06931	chlo
F2CPQ0	Methyl-CpG DNA binding domain containing protein.	58612	4.41	13.5	3	171	1.90345	1.4069	1.14035	1.11111	0.847953	1.41538	1.07368	nucl
B1P1S7	Xyloglucan xyloglucosyl transferase	34460	5.95	6	1	80	1.17949	1.57051	1.22581	1.11828	0.83871	0.807018	1.17788	extr
F2CT17	Similar to Peroxidase (EC 1.11.1.7).	38729	8.12	18.6	4	147	1.3697	1.09697	1.51163	1.12209	0.959302	0.869231	0.937824	chlo
M0VCX1	Delta-tonoplast intrinsic protein.	21410	5.98	9.5	1	55	0.58363	0.587189	0.792271	1.1401	1.35749	1	0.699153	cyto
M0UVJ7	Predicted protein	63197	5.57	40	11	781	1.12371	1.06186	1.60897	1.14103	1.24359	0.868526	1.1573	cyto
M0YIN5	Similar to aspartic-type endopeptidase/ pepsin A.	50789	5.56	3.3	1	54	1.26582	1.62025	1.04348	1.1413	0.858696	1.04167	1.21905	extr
M0XNT1	S-adenosylmethionine synthase	57814	5.8	53.3	13	832	1.43312	1.61783	1.47097	1.14194	1.0129	0.986842	1.43503	cyto
M0XN17	Carotenoid oxygenase family protein.	73598	6.24	5.6	2	43	1.29348	1.27174	1.51701	1.15646	1.2517	1.06726	1.37647	nucl
M0YZI1	Protein of unknown function DUF647 family protein.	37746	6.09	4.4	1	50	0.931034	1.13793	2.47945	1.17808	1.19178	0.447514	1.15116	cyto
F2DT02	Similar to plastid-lipid associated protein 3.	44742	4.74	33.2	7	154	1.4	1.73333	0.933333	1.18056	0.0833333	0.125	0.122353	chlo
F2DB07	Similar to 10 kDa chaperonin (Protein CPN10) (Protein groES).	13990	6.74	46	2	75	1.56329	1.31013	1.2303	1.18182	0.957576	1.21675	1.06154	mito
M0YYR0	Similar to Calreticulin-3.	19926	9.35	20	3	83	1.34177	1.58228	0.774194	1.1828	0.849462	1.47222	1.13636	cyto_nucl
M0VMH7	Ankyrin repeat containing protein.	28780	4.86	15.4	2	83	1.09412	1.27059	2.02597	1.19481	1.1039	0.596154	1.17391	chlo
M0W4X1	S1, RNA binding domain containing protein.	40033	6.61	4.4	1	52	1.15698	1.13953	1.79268	1.19512	1.04878	0.676871	1	chlo
F2DT99	Xyloglucan endotransglycosylase/hydrolase protein 8 precursor (EC 2.4.1.207) (End-xyloglucan transferase) (OsXTH8) (OsXRT5).	35421	4.73	8.1	2	103	0.975248	1.22277	1.62585	1.19728	1.37415	0.824268	1.40341	chlo
M0VPC6	Protein of unknown function DUF773 family protein.	57050	4.59	4.7	1	66	1.47059	1.60294	1.41758	1.1978	0.747253	0.775194	1	nucl
M0YAQ6	Similar to Dihydrodipicolinate synthase.	38895	5.94	6.9	2	78	1.25175	1.54545	1.53297	1.2033	0.785714	0.641577	1.00913	cyto
F2CYT0	Conserved hypothetical protein.	82587	5.51	4.5	2	61	1.45946	1.32432	1.53571	1.21429	0.880952	0.837209	0.960784	vacu
M0UYW1	Similar to Protochlorophyllide reductase (EC 1.3.1.33) (PCR) (NADPH- protochlorophyllide oxidoreductase) (POR) (Fragment).	54296	9.29	20.8	6	365	1.78431	1.30719	1.91971	1.22628	1.11679	1.03802	1.19048	chlo
F2DH67	Similar to H0818E04.21 protein.	29180	6.22	27.3	5	120	1.96639	1.87395	1.72667	1.22667	0.793333	0.903475	1.21196	chlo
M0YUS1	Alpha-expansin OsEXPA2.	10467	6.51	33.7	2	72	1.23864	1.35227	1.60811	1.22973	1.18919	0.915966	1.30769	chlo
F2D550	Malic enzyme (Fragment)	85763	7.73	6.3	3	62	1.57233	1.25786	1.56774	1.23226	1.02581	1.02881	1.04712	mito
F2D5L3	Glutathione S-transferase GST 7 (EC 2.5.1.18).	30679	5.57	27.9	4	132	1.15517	1.53448	0.988372	1.23837	1.01163	1.18235	1.25352	cyto
M0XIS5	Zinc finger, CCCH-type domain containing protein.	44539	6.9	3.8	1	29	1.51316	1.44737	1.1413	1.23913	0.826087	1.09524	0.964912	nucl
F2E0Q6	Predicted protein	13289	11.4	26.5	1	82	0.924528	0.811321	0.583333	1.24074	0.981481	1.55556	0.641791	chlo
M0YG07	Similar to H0815C01.4 protein.	61860	5.48	14.3	6	123	1.59055	1.34646	1.53158	1.24211	0.668421	0.694158	0.724576	chlo
M0VW27	Myosin II heavy chain-like family protein.	73725	9.28	3.7	1	42	1.58228	1.1519	1.4875	1.2625	0.9875	1.05042	0.90099	cyto
M0WXK3	Methyltransferase type 12 domain containing protein.	13362	4.7	13.3	1	24	1.19205	1.82781	1.5	1.27439	0.920732	0.731707	1.32057	cyto
M0WFY8	Similar to Phosphoenolpyruvate carboxykinase 4 (EC 4.1.1.49) (Fragment).	59839	5.98	5.3	2	35	1.56579	1.42105	1.37975	1.27848	0.962025	1.09174	1.06931	cyto
M0Z6B5	Similar to predicted protein.	41370	9.37	13	3	108	1.46061	1.09091	1.86986	1.28082	1.13014	0.882784	0.962567	chlo
M0YVX6	Similar to Nuclear RNA binding protein A.	29891	4.97	6.8	1	36	1.93243	1.35135	1.34247	1.30137	1.0137	1.45918	1.05263	nucl
M0ULR5	Similar to Diphosphonucleotide phosphatase 1 precursor.	71987	8.42	3	2	52	1.37037	1.51852	1.65278	1.31944	1.125	0.932773	1.29474	mito
M0X651	60S ribosomal protein L18a	28436	10.41	30.3	3	119	1.36957	1.60145	1.52023	1.3237	0.797688	0.718631	0.965066	cyto
M0WE67	Sucrose synthase	105615	5.86	6.3	4	101	1.73333	1.43704	1.71519	1.32911	0.85443	0.863469	0.92381	cyto
F2DA67	Peptidyl-prolyl cis-trans isomerase	20597	5.37	36.4	4	185	1.62838	1.40541	1.33129	1.33742	0.907975	1.1106	0.954128	extr
M0YYY6	Similar to IQ calmodulin-binding motif family protein.	45939	9.46	15.8	3	103	0.656627	0.475904	1.14286	1.34286	2.37143	1.3625	0.840426	nucl
F2DQT1	Similar to Diphosphonucleotide phosphatase 1 precursor.	78528	6.21	37	17	978	1.51948	1.55195	1.53571	1.35	1.1	1.08837	1.26455	chlo
F2CV94	Similar to Ervatamin C (EC 3.4.22.-) (ERV-C).	44055	6.66	16.6	2	143	1.25882	1.6	1.15584	1.35065	1.1039	1.20225	1.30769	chlo
M0UX24	Peptidase C12, ubiquitin carboxyl-terminal hydrolase 1 family protein.	15033	4.51	30.6	2	33	1.15789	1.55263	1.32955	1.35227	0.863636	0.752137	0.991597	chlo
M0YY26	Similar to Hypersensitive-induced reaction protein 4.	20727	5.06	11.5	1	59	1.03488	1.40698	1.51852	1.35802	1.06173	0.723577	1.1	chlo
M0WSY7	Ribonuclease T2 family protein.	23198	7.52	34	6	344	2.07602	1.22807	2.12791	1.36047	1.98837	1.93989	1.79487	nucl
M0VYA0	Non-specific lipid-transfer protein	15515	9.46	40.2	4	84	1.39506	1.40741	1.8705	1.36691	1.16547	0.869231	1.2	chlo
F2EL23	Similar to Cell division control protein 48 homolog A (AtCDC48a).	106977	5.15	51.7	23	1022	0.572414	#DIV/0!	1.39785	1.37097	1.55914	0.638462	#DIV/0!	cyto
M0UF60	Similar to STT3A (STAUROSPORIN AND TEMPERATURE SENSITIVE 3-LIKE A); oligosaccharyl transferase.	101601	9.22	5.1	1	37	1.08219	1.13699	1.51613	1.37634	0.784946	0.560284	0.648438	plas
M0W099	Similar to Alpha-amylase/trypsin inhibitor (Antifungal protein).	31062	8.11	22.4	3	108	1.52174	2.08696	1.02451	1.37745	0.563725	0.837321	0.854093	chlo
F2CQP8	Similar to Lactoylglutathione lyase (EC 4.4.1.5) (Methylglyoxalase) (Aldoketomutase) (Glyoxalase I) (Glx I) (Ketone-aldehyde mutase) (S-D- lactoylglutathione methylglyoxal lyase).	41328	5.34	40.2	9	342	1.52564	1.29487	1.26506	1.37952	0.939759	1.13333	0.882096	cyto
M0YH74	Ferritin	33309	5.66	40.9	8	326	0.970588	0.516807	0.6875	1.39583	1.23958	1.75	0.458955	chlo
M0YJN2	Bet v I allergen family protein.	22599	4.7	56.5	7	248	1.5202	1.05051	1.5	1.39831	1.67797	1.70056	1.26061	cyto
A7YA60	PR17c	29906	9.32	11.1	2	48	1.1039	1.6039	1.09836	1.39891	0.84153	0.845771	0.964844	chlo
M0VXL9	Uncharacterised protein family UPF0047 domain containing protein.	11871	6.25	11.2	1	46	1.38158	1.51316	1.37037	1.40741	0.938272	0.945946	1.00877	mito
M0V452	Lipase, class 3 family protein.	53046	6.27	19.6	5	202	1.75333	1.38	1.55102	1.40816	1.02041	1.15351	1	cyto
F2DTU7	Similar to Fw2.2.	15458	7.64	11.5	1	39	1.36923	1.67692	1.56322	1.41379	0.747126	0.654412	0.886179	extr
F2CTV7	Similar to Thaumatin-like protein.	27278	7.36	40.1	6	270	0.99187	1.72358	1.40404	1.41414	0.621212	0.438849	0.757143	chlo
M0YUJ0	Similar to Protein phosphatase type-2C.	47005	4.89	3.8	1	58	1.08434	1.44578	1.54878	1.41463	1.0122	0.708661	1.03448	nucl
F2D4R6	FAS1 domain domain containing protein.	37221	9.08	10	3	91	1.06742	1.11236	1.54762	1.41667	1.05952	0.730769	0.831933	chlo
F2CRP7	Similar to predicted protein.	66651	6.66	26.5	10	486	1.60448	1.56716	1.74359	1.42308	0.858974	0.790441	0.945946	chlo
Q96565	N-methyltransferase	47731	5.66	41.8	9	802	1.23832	1.15421	1.55856	1.42342	1.92793	1.53179	1.56329	chlo
F2E4Y5	Similar to H0714H04.9 protein.	79429	5.47	4.7	2	74	2.7193	1.57895	1.77953	1.4252	0.897638	1.37168	0.994475	nucl
M0W8G2	Moesin domain containing protein.	111597	5.73	4.8	3	104	1.42553	1.56028	1.4759	1.43976	0.849398	0.820408	0.920502	nucl
M0X7V1	Similar to 65kD microtubule associated protein.	79792	5.1	6.6	2	89	1.69343	1.35036	1.77397	1.44521	0.938356	0.895753	0.876777	chlo
M0VBS4	Kelch related domain containing protein.	38889	6.4	4.4	1	38	1.19048	1.57143	1.91045	1.44776	1.25373	0.78125	1.36082	pero
M0XEG7	Nonaspanin (TM9SF) family protein.	82381	5.54	5.6	2	144	1.19481	1.44156	1.51765	1.45294	0.905882	0.713178	0.898785	plas
M0XYI8	Reversibly glycosylated polypeptide.	50203	6.02	22.2	8	197	1.58228	1.17089	1.38667	1.45333	1.05333	1.20192	0.848624	cyto
M0WL85	K Homology, type 1, subgroup domain containing protein.	38787	9.38	3.9	1	50	1.36585	1.32317	1.78723	1.46809	1.16312	0.888889	1.04831	nucl
M0YMY2	UDP-glucose 6-dehydrogenase	65621	5.69	16.3	5	156	1.38365	1.15723	1.51429	1.47143	1.13571	1.03774	0.893204	extr
F2E2D8	Similar to dynamin-related protein 1C.	44955	6.22	15.8	4	220	1.08108	1.34054	1.54167	1.47917	1.28472	0.900901	1.16432	chlo
F2CPQ3	Conserved hypothetical protein.	21234	8.71	16.5	2	58	2.05755	1.57554	1.66142	1.48031	1.09449	1.35545	1.16489	extr
M0Y7A8	Similar to Phosphoethanolamine methyltransferase.	70817	5.24	37.1	14	493	1.92063	1.88095	1.61151	1.48201	0.906475	1.08036	1.15049	cyto
M0XE20	Similar to 60S ribosomal protein l28.	17411	10.24	30.2	3	67	1.67647	1.63235	1.43137	1.48366	0.888889	1.0411	0.977974	chlo
M0VST4	Germin-like protein 8-12, Disease resistance	24139	7.9	36	4	768	2.03759	1.66165	1.35507	1.48551	0.963768	1.4492	1.07805	cyto
F2CZ65	Ribosomal protein L28e domain containing protein.	23302	10.32	22.4	2	35	1.93277	1.89916	1.45455	1.48701	0.772727	1.02679	0.9869	cyto
M0VMY3	Peptidase M20 domain containing protein.	36215	6.49	10.4	2	91	1.29333	1.54667	1.35366	1.5	0.914634	0.873874	0.943089	mito
M0ZBM5	Allene oxide synthase.	62051	7.64	39.4	14	384	1.325	1.5125	1.15094	1.50314	1.00629	1.15847	1.01255	chlo
F2D1V6	Similar to Aldose reductase.	42203	6.14	17.6	4	82	1.41216	1.43919	1.33537	1.5061	0.902439	0.954338	0.862348	chlo
M0Z3D1	FAS1 domain domain containing protein.	20621	9.3	14.9	2	89	1.13483	1.14607	1.5974	1.50649	1.15584	0.821138	0.87931	chlo
F2CTP1	Bifunctional inhibitor/plant lipid transfer protein/seed storage domain containing protein.	19793	7.53	21.1	3	81	0.717557	0.820611	1.23913	1.50725	1.89855	1.09942	1.03365	extr
M0YUT6	MD-2-related lipid-recognition domain containing protein.	20549	5.07	19	2	52	1.03429	1.24571	1.33742	1.5092	1.07362	0.830275	0.886179	extr
F2CV01	Translocon-associated beta family protein.	26218	9.67	10.9	2	86	1.30409	1.26316	1.26752	1.50955	1.08917	1.1206	0.911392	chlo
M0XS87	Similar to Ervatamin C (EC 3.4.22.-) (ERV-C).	44515	5.88	3.8	1	45	0.988764	1.16854	1.15909	1.51136	1.01136	0.862745	0.781955	chlo
F2CVE6	Similar to Purple acid phosphatase.	81078	6.12	3.2	2	35	1.25333	1.56	1.36585	1.5122	0.914634	0.839286	0.943548	vacu
M0VKD9	Putative ripening-related protein 6.	21527	8.3	14.7	2	81	1.68707	1.26531	1.65753	1.5137	1.00685	1.02479	0.841629	chlo
M0V0G1	Similar to ER6 protein (Fragment).	20758	8.31	17.9	3	48	1.0875	1.2375	1.31638	1.51412	0.903955	0.746781	0.738806	cyto
M0X781	Similar to Eukaryotic translation initiation factor 4g (Fragment).	199516	6.11	7.1	6	132	1.27841	1.21023	1.1871	1.51613	1.13548	1.22283	0.906383	nucl
F2DIC8	Ricin B-related lectin domain containing protein.	45444	6.27	56.5	11	822	1.56329	1.15823	1.66207	1.51724	1.08966	1.0249	0.831818	cysk
F2EJV2	EPS15 homology (EH) domain containing protein.	163835	5.44	2.2	2	44	1.23171	1.23171	1.31325	1.51807	0.987952	0.926606	0.801587	nucl
M0XYJ5	Reticulon-like protein	25559	6.97	11.2	2	45	0.894231	1.00962	1.24051	1.51899	1.31646	0.94898	0.875	E.R.
M0Z8R0	Similar to 25.3 kDa vesicle transport protein.	31876	9.13	18.3	2	86	1.11364	1.20455	1.43038	1.51899	1.11392	0.867257	0.883333	nucl
M0Y0D2	NAD-binding site containing protein.	16170	4.46	11.8	1	77	0.988372	1.12791	1.24444	1.52222	0.955556	0.758929	0.708029	cyto
M0UP66	Late embryogenesis abundant protein 2 family protein.	46385	5.03	32.4	7	227	1.2963	1.3642	1.35294	1.52288	1.05882	1.01449	0.948498	cyto
F2E3X4	Proteasome subunit alpha type	29401	4.71	46	7	255	1.03738	0.953271	1.30345	1.52414	1.47586	1.1746	0.923077	pero
F2E0P3	Glyoxalase/bleomycin resistance protein/dioxygenase domain containing protein.	15948	5.45	19.7	2	59	1.4507	1.71831	1.28205	1.52564	0.910256	1.03	1.02521	cyto
M0X8J7	Similar to Hexokinase.	59384	5.48	4.8	1	73	1.04762	1	1.09278	1.52577	0.865979	0.830189	0.567568	cyto
M0V694	Similar to ATP-binding cassette, sub-family F, member 2 (Iron inhibited ABC transporter 2) (HUSSY-18).	79222	6.09	27.9	9	430	1.11047	1.22093	1.23353	1.52695	1.02994	0.927184	0.823529	chlo
M0XEM7	Conserved hypothetical protein.	36542	5.68	9.4	2	58	1.63291	1.67089	1.27344	1.53125	1.23438	1.58282	1.34694	cyto
F2E2Z8	Lipoxygenase	110527	6.17	48.9	27	1645	1.83721	1.7907	1.71329	1.53147	0.902098	0.967347	1.05479	chlo
Q40077	Seed imbibition protein	91379	5.7	7.1	2	44	0.922222	1.2	0.893617	1.53191	0.957447	0.988095	0.75	cyto
F2D155	Serine/threonine protein kinase-related domain containing protein.	84369	7.27	4.3	2	83	1.03659	1.30488	1.27778	1.53333	0.911111	0.73913	0.775362	chlo
F2D1N1	Similar to photosystem II 5 kD protein.	13693	10.11	11.3	1	43	0.665468	0.888489	1.38583	1.53543	2.18898	1.05114	1.26667	chlo
D2XV67	Universal stress protein 3739	21658	5.79	19.3	3	132	1.16265	1.35542	1.22156	1.53892	0.994012	0.946078	0.875486	chlo
S4Z1P4	50S ribosomal protein L2, chloroplastic	37642	11.37	19.7	2	68	1.03352	0.972067	0.94709	1.53968	0.94709	1.03352	0.597938	cyto
P42210	Phytepsin	64306	5.22	18.1	6	248	1.25786	1.37736	1.19632	1.53988	0.97546	1.02564	0.87251	E.R.
F2D9S7	Complex 1 LYR protein family protein.	12261	10.15	17.6	1	56	1.02326	1.19767	1.24138	1.54023	0.988506	0.814815	0.768657	chlo
Q1ENE9	Cystatin Hv-CPI4	32706	6.22	23	2	106	1.09884	1.31395	1.32298	1.54037	1.06832	0.887324	0.91129	chlo
M0UDL3	Sucrose synthase	120362	8.56	2.8	1	29	1.07407	1.28395	1.54217	1.54217	0.975904	0.679688	0.8125	cyto
M0X2A1	Similar to L-ascorbate peroxidase.	33340	5.85	53.2	6	330	1.59722	1.38889	1.29747	1.5443	0.911392	1.12195	0.819672	cyto
M0YR50	Similar to Allyl alcohol dehydrogenase.	45104	6.08	24.6	6	169	1.16484	1.1978	1.22078	1.54545	1.18182	1.12766	0.915966	cyto
M0VNQ8	D-arabinono-1,4-lactone oxidase domain containing protein.	52241	5.51	13.2	3	104	1.21519	1.05063	1.37209	1.54651	0.918605	0.813559	0.62406	chlo
F2D465	Plant Basic Secretory Protein family protein.	28299	4.8	14.8	3	63	1.15267	2.58779	0.96988	1.54819	0.789157	0.937888	1.31907	extr
F2EFR1	40S ribosomal protein S6	39581	10.66	24.4	4	148	1.10053	1.03175	1.14458	1.54819	1.13855	1.09474	0.758755	nucl
F2DIT7	Similar to 60S ribosomal protein L17-1.	25339	10.26	22.1	3	116	1.58824	1.57353	1.24096	1.54819	0.819277	1.04854	0.832685	cyto
M0YKB6	NUDIX hydrolase, core domain containing protein.	44668	7.12	11	2	73	1.26582	1.29114	1.28049	1.54878	0.963415	0.952381	0.80315	nucl
M0YHQ0	Similar to Herbicide safener binding protein.	45847	5.76	11.9	5	231	1.31176	1.2	1.59884	1.55233	0.988372	0.810909	0.764045	cyto
F2CPL2	Catalase	64668	6.68	21.5	8	262	1.19375	1.325	1.27632	1.55263	1.05263	0.984536	0.898305	pero
F2D127	Betaine aldehyde dehydrogenase, Rice fragrance	65315	5.47	45.1	15	816	1.41333	1.48667	1.3121	1.55414	0.955414	1.02913	0.913934	cyto
Q8W0V1	Cold acclimation WCOR413-like protein gamma form	24225	10.44	9.3	1	60	1.11765	1.17059	0.972376	1.55801	0.939227	1.07955	0.705674	chlo
M0YJF4	Alfa-tubulin.	53101	4.86	45.5	14	915	1.15084	1.12849	1.42675	1.56051	1.14013	0.919643	0.82449	cysk
M0UVG1	Similar to arabinogalactan protein.	25763	7.16	12.7	1	44	1.04651	1.2093	1.325	1.5625	1.075	0.849057	0.832	cyto
M0VSM9	Nonaspanin (TM9SF) family protein.	72067	6.57	5.1	2	83	0.979381	1.15979	1.17089	1.56329	1.22785	1.02703	0.910931	plas
F2CSI1	Mammalian cell entry related domain containing protein.	53732	9.07	14.9	5	218	1	1.3587	1.11538	1.5641	1.17949	1.05747	1.02459	chlo
M0YJU4	Similar to Isovaleryl-CoA dehydrogenase, mitochondrial precursor (EC 1.3.99.10) (IVD).	42907	5.84	24.3	6	97	1.08982	1.29341	1.21118	1.56522	1.03727	0.933333	0.857143	cyto
M0V652	Similar to Cholinephosphate cytidylyltransferase.	46469	4.95	12.6	2	67	1.37838	1.58108	1.20988	1.5679	0.91358	1.04082	0.92126	nucl
M0VD12	Similar to Ervatamin C (EC 3.4.22.-) (ERV-C).	48052	6.6	29.3	6	145	1.44134	1.22905	1.47656	1.57031	1.39844	1.36508	1.09453	chlo
F2D6Z3	Glucose-6-phosphate 1-dehydrogenase	68743	6.27	17.3	6	247	1.34783	1.2795	1.36184	1.57237	1.05921	1.04831	0.861925	cyto
M0Y4U4	3-ketoacyl-CoA synthase	70202	9.66	11.1	4	142	1.74667	1.19333	1.80916	1.57252	1.14504	1.10549	0.868932	plas
M0UGX0	Similar to 60S ribosomal protein L27a-3.	22360	10.67	21.4	1	35	1.23034	1.12921	1.25641	1.57692	1.14103	1.11735	0.817073	nucl
F2CTZ0	Similar to Alcohol dehydrogenase.	50235	5.98	12.4	2	40	1.22093	1.34884	1.53521	1.57746	1.21127	0.963303	1.03571	cyto
M0WWU5	Hypothetical conserved gene.	99646	5.32	1.9	1	34	1.25882	1.23529	1.39474	1.57895	1.11842	1.00943	0.875	nucl
F2CQF4	Similar to cDNA clone:J023110G01, full insert sequence.	90198	6.72	13.6	7	119	1.83099	2.33803	1.34234	1.58108	0.31982	0.436242	0.472934	chlo
M0Y0F5	Emopamil-binding family protein.	27246	8.95	5.1	1	36	1.08602	1.11828	1.22785	1.58228	1.17722	1.04124	0.832	chlo
F2D135	Lipase, GDSL domain containing protein.	47448	5.52	17.3	4	131	1.33113	1.19205	1.77922	1.59091	0.980519	0.733577	0.734694	extr
M0W6B7	GTP-binding signal recognition particle SRP54, G-domain containing protein.	61790	9.5	5.7	2	43	1.35526	1.38158	1.2716	1.59259	0.938272	1	0.813953	nucl
F2CWL1	Similar to Glutathione S-transferase GST 18 (EC 2.5.1.18).	28248	5.47	20.3	2	57	0.896552	1.02956	1.45806	1.59355	1.30968	0.80531	0.846154	chlo
M0UKX3	Hypothetical conserved gene.	120089	5.39	2.9	2	40	1	1	1.35065	1.5974	1.28571	0.951923	0.804878	chlo
M0XYJ9	Reticulon-like protein	27982	5.94	19.6	3	74	1.21429	1.41667	1.46753	1.5974	1.09091	0.902655	0.96748	E.R.
F2DK78	Haem peroxidase family protein.	40819	7.03	22.4	5	149	1.27742	1.36774	1.43396	1.59748	0.974843	0.868421	0.834646	chlo
F2DA07	Similar to MPI.	10105	5.33	43.7	2	109	1.1506	1.36747	1.46053	1.59868	1.09211	0.86036	0.934156	extr
M0WJC3	emp24/gp25L/p24 family protein.	30661	7.05	12.3	2	91	1.17197	1.28662	1.27778	1.59877	0.969136	0.888889	0.779923	mito
M0Z4I5	Transferase family protein.	53213	5.34	23.6	7	182	2.3252	1.47154	2.22034	1.60169	1.04237	1.0916	0.957672	cyto
F2DEF4	Catalytic domain of components of various dehydrogenase complexes containing protein.	62927	6.94	3	1	27	1.01124	1.14607	1.38272	1.60494	1.09877	0.803571	0.784615	mito
F2CT03	Similar to Sec61p.	57980	9.01	6.1	2	53	1.18072	1.27711	1.35526	1.60526	1.09211	0.951456	0.868852	plas
Q08IH4	Aquaporin	34752	8.29	20.5	3	88	1.16402	1.10053	1.22368	1.60526	1.24342	1.1828	0.852459	plas
M0ZCE0	Similar to Atranbp1b protein.	31232	4.71	23.7	3	204	1.22826	1.17391	1.2585	1.60544	1.2517	1.22162	0.915254	mito
F2D8P4	Similar to Quinone-oxidoreductase QR1 (Fragment).	42313	9.12	18.2	3	82	1.08434	1.25301	1.15429	1.60571	0.948571	0.891089	0.740214	chlo
M0WV56	Annexin	47936	6.47	7.2	1	55	1.12791	1.47674	1.44444	1.61111	1.19444	0.932692	1.09483	cyto
M0USD0	Similar to Ribosomal L32.	21859	10.52	21.1	2	33	1.05128	1.26923	1.58025	1.61111	0.962963	0.640625	0.758621	chlo
F2CWD2	Lipoxygenase	111661	6.25	31	18	552	1.46711	1.13816	1.5414	1.61146	0.968153	0.921488	0.683794	cyto
M0UZA5	Similar to Cyanate lyase (CYN).	21317	5.4	26.3	2	191	1.25281	1.19101	1.26	1.61333	1.18667	1.17989	0.876033	cyto
F2DI44	Similar to Glucosyltransferase (Fragment).	61878	5.7	6.9	2	88	1.37956	1.9635	1.41333	1.61333	0.913333	0.891509	1.11157	chlo
M0UXX4	Similar to Enoyl-CoA hydratase.	22985	5.98	5.3	1	41	0.989011	1.16484	1.2963	1.61728	1.12346	0.857143	0.80916	chlo
F2E4J5	Similar to Xylanase inhibitor protein I precursor.	38227	7.68	10.2	2	46	1.37584	1.66443	1.33557	1.61745	1	1.03015	1.02905	chlo
M0VZB7	Lipase, GDSL domain containing protein.	45880	6.7	12	2	114	1.74684	1.08228	2.09756	1.61789	1.28455	1.06977	0.859296	extr
M0YDP9	Similar to Aspartic protease precursor.	62584	5.86	18.3	7	191	1.19767	1.2907	1.30921	1.61842	1.13158	1.03518	0.902439	chlo
M0Z9P2	Similar to Beta-primeverosidase (EC 3.2.1.149).	54202	8.64	9.1	3	65	1.69565	1.49275	1.70423	1.61972	0.971831	0.966942	0.895652	cyto
F2CY84	Non-specific lipid-transfer protein	14005	8.9	11.6	1	55	2.68627	1.76471	3.28	1.62	1.02	0.835366	1.11111	chlo
F2DDR0	Similar to 4-coumarate-CoA ligase-like protein (Adenosine monophosphate binding protein 3 AMPBP3).	61634	6.02	17	5	116	1.20805	1.4094	1.31325	1.62048	0.89759	0.825688	0.780669	cyto
F2DAF3	Similar to Tau class GST protein 3.	38715	5.92	23.6	4	167	0.957746	1.22535	0.905263	1.62105	0.249123	0.263566	0.188312	chlo
M0XQI1	Similar to Sucrose-phosphate synthase 2 (EC 2.4.1.14) (Fragment).	138496	5.81	4.1	3	98	1.19255	1.18012	1.30178	1.6213	0.952663	0.872727	0.693431	nucl
F2D7I5	Similar to U6 snRNA-associated Sm-like protein LSm6 (Sm protein F).	12831	9.13	13.1	1	56	0.925	0.816667	0.905405	1.62162	1.62162	1.65672	0.816667	chlo
A5CFY8	Beta tubulin 5	55186	4.78	41.6	11	644	0.836538	1.04808	1.32911	1.62658	1.31646	0.828571	0.848249	chlo
M0YJ76	Similar to Glutathione-S-transferase.	30918	6.35	41.9	7	470	1.19459	1.2	1.04667	1.62667	1.23333	1.40764	0.909836	cyto
M0V101	Cysteine proteinase inhibitor-I (Oryzacystatin-I).	20157	5.5	18.3	2	291	1.24719	1.2191	1.17419	1.63226	1.14839	1.21978	0.857708	mito
M0Z404	Ribonuclease T2 family protein.	31949	5.19	19.6	3	112	1.15753	1.0411	1.27322	1.63388	0.797814	0.725322	0.508361	extr
F2D712	Apolipoprotein/apolipophorin domain containing protein.	66668	9.35	15.4	6	124	1.27389	1.44586	1.40268	1.63758	1.05369	0.956938	0.930328	plas
F2DDK1	Similar to Thioredoxin peroxidase.	27246	9.04	45.1	6	750	1.28324	1.23699	1.19737	1.63816	1.13816	1.21978	0.859438	chlo
M0Z0Z8	Cystathionine beta-synthase, core domain containing protein.	27238	9.18	19.5	3	158	1.49242	1.7803	1.21154	1.64103	0.846154	1.04233	0.917969	chlo
M0VYV1	Similar to polyamine oxidase precursor.	65615	6.19	57.9	20	2229	1.57241	1.69655	1.54478	1.64179	1.08209	1.10145	1.11818	chlo
M0UMB9	Similar to DEM2.	69541	6.38	4.3	2	32	0.925926	0.907407	1.19737	1.64474	1.42105	1.0989	0.784	cyto
M0VNQ7	D-arabinono-1,4-lactone oxidase domain containing protein.	47042	5.64	6.9	2	53	1.47826	1.26087	1.72152	1.64557	0.873418	0.75	0.669231	chlo
M0XCS4	Similar to Glutathione S-transferase GSTF14 (Fragment).	44780	6.63	12	3	51	1.4702	1.13907	1.15909	1.64773	0.857955	1.08824	0.593103	nucl
F2DR04	Similar to Phosphoethanolamine methyltransferase.	68971	5.15	12.6	4	127	1.4966	1.52381	1.72143	1.65	1.05	0.912863	0.969697	nucl
B5LQT1	Actin depolymerization factor-like protein	18985	4.69	19	2	29	0.851064	1.11702	1.22892	1.6506	1.13253	0.784314	0.766423	cyto
M0V098	Similar to GDA1/CD39 family protein.	59505	6.36	17.1	7	559	1.71324	1.48529	1.95556	1.65185	1.00741	0.882576	0.90583	extr
M0V7W8	Similar to P450.	66960	8.69	2.9	1	44	1.07547	1.71698	1.61224	1.65306	2.16327	1.44304	2.24691	chlo
M0UYT8	Similar to Alpha-galactosidase.	52595	5.42	35.2	10	405	1.28395	1.67284	1.2028	1.65734	1.13287	1.2093	1.14346	extr
A3FPG3	Similar to Protein kinase domain containing protein, expressed.	44018	6.41	9.7	2	56	1.07609	1.26087	1.41096	1.65753	1.26027	0.961165	0.958678	cyto
M0YMD5	Similar to I-box binding factor (Fragment).	37465	10.25	9.2	2	58	1.26506	1.26506	1.31579	1.65789	1.09211	1.05	0.833333	chlo
M0X0C6	60S ribosomal protein L3.	61086	10.07	21.6	7	252	1.05978	1	1.08092	1.65896	1.06358	1.04278	0.641115	chlo
S4Z0P5	Cytochrome b559 subunit beta	4800	10.75	66.7	1	66	0.834951	0.834951	0.796791	1.6631	1.1016	1.15436	0.553055	cyto_nucl
F2D791	Bifunctional inhibitor/plant lipid transfer protein/seed storage domain containing protein.	18082	8.7	9.2	1	106	1.40698	1.31395	1.39552	1.66418	1.28358	1.29412	1.01345	chlo
M0WHU4	Lipoxygenase, LH2 domain containing protein.	24308	5.8	17.5	2	75	0.88	0.924444	1.56522	1.66667	1.63043	0.916667	0.904348	chlo
F2DLB0	Similar to Pincher (EH-domain containing 4).	75464	6.77	5.7	2	64	1.17365	1.23353	1.43312	1.66879	1.06369	0.871111	0.78626	cyto
M0YBZ9	Chitinase (EC 3.2.1.14) III C10701-rice (EC 3.2.1.14) (Class III chitinase homologue (OsChib3H-a)H-).	37337	8.17	11.4	3	93	1.35294	1.36364	1.30579	1.66942	1.54545	1.60127	1.26238	chlo
M0Z8T1	Similar to Peroxidase (EC 1.11.1.7).	13535	8.85	44.3	4	152	1.36872	1.30168	1.29688	1.67188	1.39844	1.4759	1.08879	nucl
M0V135	Similar to Peroxidase 24 precursor (EC 1.11.1.7) (Atperox P24) (ATP47).	42485	7.53	27.2	5	200	1.2449	1.2551	1.45	1.675	1.63333	1.4023	1.22388	extr
F2DTQ3	Conserved hypothetical protein.	27453	9.79	10.4	2	43	1.2069	1.29885	1.59854	1.67883	1.27007	0.958904	0.982609	plas
F2D0A4	Six-bladed beta-propeller, TolB-like domain containing protein.	68861	9.41	12.4	4	96	1.63333	1.36667	1.77099	1.67939	1.14504	1.05603	0.931818	nucl
F2DAW2	Annexin	42203	6.34	27.1	5	136	1.43066	1.91971	1.32877	1.68493	0.938356	1.01031	1.06911	cyto
F2DF63	Aminopropyl transferase.	51399	6.18	23.6	6	137	1.33117	1.55195	1.31724	1.68966	1.06207	1.0733	0.97551	cyto
F2E6W1	DnaJ-like protein.	21991	8.87	23.5	3	130	1.17073	1.28049	1.39744	1.69231	1.05128	0.880734	0.795455	cyto
M0XMF8	Ferredoxin I, chloroplast precursor (Anti-disease protein 1).	17620	4.56	63.6	4	287	1.27895	1.15263	1.12319	1.69565	1.37681	1.56774	0.935897	chlo
M0YT49	Similar to ADP-ribosylation factor.	24391	6.43	47	8	221	1.22727	1.07955	1.11392	1.6962	1.11392	1.22727	0.708955	mito
M0VLK1	Similar to ADP-ribosylation factor 1.	38152	7.22	24.9	5	240	1.22727	1.20455	1.14474	1.69737	1.15789	1.24138	0.821705	pero
M0W511	Phospholipase D	115032	7.62	2.3	1	73	1.24359	1.23077	1.11628	1.69767	0.906977	1.01042	0.657534	nucl
F2DKD2	Similar to Senescence-associated protein 12.	61056	5.89	7.9	2	55	1.13158	1.5	1.28313	1.6988	0.915663	0.807512	0.808511	cyto
M0V0J0	Aspartate aminotransferase	54313	6.11	43.9	10	372	0.782609	0.985507	2.41121	1.70093	0.32243	0.104651	0.186813	cyto
F2D558	Similar to 60S ribosomal protein L17-1.	25377	10.28	15.3	3	55	1.73134	1.6194	1.24516	1.70323	0.864516	1.20207	0.82197	nucl
M0YI38	UspA domain containing protein.	15240	6.93	15.7	2	34	1.1375	1.3625	1.23457	1.7037	0.987654	0.91	0.789855	chlo
M0XP45	Predicted protein	26676	4.8	11.7	1	32	1.28169	1.67606	1.20732	1.70732	0.865854	0.919192	0.85	cyto
Q84QC7	Pathogenesis-related protein 10	20215	4.67	22.3	2	126	1.11268	1.57746	1.06667	1.71111	0.788889	0.822917	0.727273	cyto
M0UT85	Conserved hypothetical protein.	22576	5.78	5.1	1	34	0.738197	0.927039	1.51799	1.71223	1.67626	0.815166	0.907563	golg
M0YWH0	Predicted protein	7120	6.71	27.1	1	58	0.83908	1.18391	2.86885	1.72131	1.42623	0.417143	0.980952	mito
M0UKF5	Similar to Cycloartenol synthase.	92824	5.76	7.1	1	70	1.06322	1.18391	1.41935	1.72258	1.12258	0.840909	0.771536	chlo
M0Z5I0	Similar to Ribosomal L32.	21484	10.59	21.1	2	70	1.29032	1.49032	1.68571	1.72857	1.10714	0.847458	0.954545	chlo
F2E354	Similar to tropinone reductase 2.	30980	6.18	12.5	2	63	1.07143	1.35714	1.4712	1.73298	0.659686	0.480427	0.516616	chlo
F2DA15	Similar to EDGP.	49950	9.22	15.8	4	329	1.18235	1.20588	1.6	1.73571	1.21429	0.897321	0.843621	chlo
M0X9E2	60S ribosomal protein L7a.	42614	10.35	30.1	7	79	1.45205	1.31507	1.40789	1.73684	0.960526	0.990654	0.727273	cyto
M0VBR6	Acyl carrier protein	24522	8.86	7.5	1	64	1.62222	1.45185	1.44444	1.73856	0.882353	0.99095	0.736842	chlo
M0YTU4	Similar to plastid-lipid associated protein 3.	44773	4.74	33.2	7	146	1.08	0.992	0.980392	1.7451	2.45098	2.7	1.39326	chlo
F2E6Y2	Similar to Phytoene desaturase (Fragment).	74073	6.41	21.8	9	164	1.26984	1.55556	1.05703	1.74525	0.239544	0.28777	0.213508	chlo
F2DCH9	Similar to 60S ribosomal protein L18A.	22877	7.75	7.9	1	46	0.813008	0.926829	1.0597	1.74627	1.83582	1.40845	0.974359	chlo
M0V861	Similar to Transaldolase (EC 2.2.1.2).	49797	5.04	42.2	10	573	1.34911	1.13609	1.34228	1.75839	1.13423	1.14	0.732824	cyto
F2DHE3	Reticulon-like protein	34653	6.75	18.5	3	61	1.17089	1.43038	1.28571	1.75974	1.02597	0.934343	0.833948	plas
F2CSY5	TRAPP I complex, Bet3 domain containing protein.	24491	4.34	8.6	1	39	1.25287	1.11494	1.13636	1.76623	1.12987	1.24571	0.713235	cyto
F2DYT5	Similar to 70 kDa heat shock cognate protein 1.	87798	5.14	49.4	22	1486	1.17964	1.15569	1.65986	1.76871	1.13605	0.807377	0.742308	cyto
F2D483	40S ribosomal protein S8	34184	10.47	37.3	5	215	1.25595	1.19048	1.44755	1.76923	1.17483	1.01932	0.790514	chlo
M0Z2X9	Similar to 2-nitropropane dioxygenase-like protein.	41085	6.02	3.9	1	31	1.10811	1.40541	1.18391	1.77011	0.850575	0.796117	0.675325	cyto
F2CWH1	Rickettsia 17 kDa surface antigen family protein.	19656	7.93	21.3	1	114	1.02	1.035	1.13816	1.77632	1.31579	1.17919	0.766667	mito
M0XWG4	ABC transporter-like domain containing protein.	168000	9.06	3.5	2	68	1.05814	1.03488	1.17647	1.78824	1.01176	0.91	0.585526	chlo
M0X566	Similar to Phosphoethanolamine cytidylyltransferase.	48700	7.27	11.3	3	49	0.960784	1.18627	1.59155	1.78873	1.43662	0.867257	0.952756	chlo
F2CT73	Similar to 60S ribosomal protein L2 (Fragment).	34125	11.08	30.3	5	130	1.21569	1.2549	1.45513	1.80128	0.980769	0.819383	0.683274	cyto
M0Y6F5	Raffinose synthase family protein.	73235	5.66	4.3	2	57	1.21528	1.52083	1.30864	1.80864	0.888889	0.825472	0.74744	cyto
M0UIF1	Similar to Phospholipase C (Fragment).	67610	5.7	13.8	5	181	1.0117	1.23392	1.29193	1.81366	1.06211	0.831731	0.722603	chlo
M0VT96	Similar to Photosystem II 10 kDa polypeptide, chloroplast precursor.	6847	9.14	16	1	35	1.1	1.56	2.01087	1.81522	0.543478	0.297297	0.467066	chlo
M0WPS8	Similar to Alcohol dehydrogenase.	35923	6.08	7.7	1	28	1.24706	1.48235	1.50769	1.81538	1.30769	1.08163	1.0678	cyto
F2DVR4	Hypothetical conserved gene.	101696	4.98	1.7	1	27	1.74684	1.37975	1.22951	1.81967	1.29508	1.84	0.981982	nucl
F2E5Z3	Similar to Probenazole-inducible protein PBZ1.	20235	4.52	22.3	2	67	1.04	1.4	1	1.82222	0.833333	0.866667	0.640244	cyto
M0YIV9	Lipoxygenase	125428	6.14	9.4	6	255	1.56391	1.45865	2.71875	1.82812	1.03906	0.597701	0.82906	chlo
M0YYY9	Six-bladed beta-propeller, TolB-like domain containing protein.	94405	7.29	23.6	11	300	1.62222	1.25185	1.96454	1.82979	0.957447	0.790614	0.655039	cyto
F2CUI5	Similar to 60S ribosomal protein L24-A (L30A) (RP29) (YL21).	28598	10.65	20.4	3	145	1.60902	1.52632	1.36601	1.83007	0.869281	1.02392	0.725	cyto
A1E9N5	30S ribosomal protein S7, chloroplastic	23428	11.82	22.4	2	43	1.35897	1.28205	1.18182	1.83117	1.01299	1.16484	0.70922	cyto
M0XZ33	ATPase, AAA-type, core domain containing protein.	115989	7.94	3.8	2	55	1.05556	1.41667	1.1573	1.83146	0.808989	0.737864	0.625767	vacu
M0Y5A1	40S ribosomal protein S24	21972	10.74	19.7	2	137	1.36667	1.20667	1.30769	1.83974	0.961538	1.0049	0.630662	cyto
Q94L27	Alcohol dehydrogenase	49888	6.28	14.8	2	69	1.37879	1.57576	1.63158	1.84211	0.868421	0.733871	0.742857	cyto
F2CUK3	Similar to THO complex subunit 4.	25905	9.47	10	2	44	1.37419	1.36129	1.29801	1.86093	1.02649	1.08673	0.75089	nucl
Q42847	Lipoxygenase	111765	6.25	27.5	15	454	1.28846	1.32692	1.94681	1.86702	0.553191	0.36612	0.393162	cyto
F2DPX6	PF1 protein.	25952	10.26	13.6	1	37	1.68116	1.53623	1.42029	1.86957	1	1.18367	0.821705	nucl
F2DIE9	Similar to Acid phosphatase.	34659	8.98	49.4	9	852	1.70149	1.54478	1.82609	1.86957	0.971014	0.904762	0.802326	extr
F2DVU2	60S ribosomal protein L13	33297	10.91	20.7	2	178	1.42857	1.35338	1.19883	1.87135	0.777778	0.926829	0.5625	chlo
M0Z0G9	Similar to Polyketide reductase.	41186	5.41	9.5	1	103	1.4322	1.85593	1.39355	1.87742	0.76129	0.782407	0.752577	cyto
M0W7A5	Heat shock protein 70.	87701	5.14	29.7	14	759	1.11043	1.26994	1.24051	1.87975	1.03165	0.923469	0.69697	cyto
M0YLR1	Similar to Nucleolar histone deacetylase HD2-p39.	46216	4.63	3.2	1	40	2.38182	1.81818	1.4058	1.88406	0.797101	1.35052	0.769231	nucl
F2CVZ3	Proteasome subunit beta type	26757	5.18	6.9	1	49	0.885246	1.10383	0.785311	1.88701	1.0339	1.16547	0.60479	chlo
F2CYG9	Similar to H/ACA ribonucleoprotein complex subunit 4 (EC 5.4.99.-) (Nucleolar protein NAP57 homolog) (Nopp-140 associated protein of 57 kDa homolog) (AtNAP57).	92321	9.25	10.4	3	132	1.82812	1.67188	1.90476	1.88889	1.01587	0.975	0.89916	cyto
M0XCI1	Arginine decarboxylase	79510	5.89	10.3	4	91	1.34694	1.36735	1.43836	1.89041	1.00685	0.942857	0.728261	cyto
F2DBE3	Catalase	64999	6.58	51.4	17	890	1.24841	1.96178	1.54237	1.89831	1.33051	1.07692	1.375	cyto
F2D0I7	Similar to 60S ribosomal protein L6-B (L17) (YL16) (RP18).	33862	10.21	34.2	7	147	1.54902	1.38562	1.728	1.912	1.224	1.09722	0.887029	mito
M0X3Z7	Acyl-coenzyme A oxidase	88478	8.62	2	1	45	1.30769	1.34615	1.22973	1.91892	1.05405	1.12088	0.739437	chlo
M0W8Z2	Similar to Barwin.	19619	6.93	7.8	1	54	2.01667	2.4	1.75926	1.92593	1.11111	1.27368	1.38462	chlo
F2EEU3	Similar to 40S ribosomal protein S11.	24725	10.56	35.8	8	129	1.93548	1.70968	1.44286	1.94286	0.885714	1.18812	0.779412	cyto
F2D7X4	Methyl-CpG DNA binding domain containing protein.	69009	4.4	20.5	9	203	2.00704	1.40845	1.40833	1.95	1.18333	1.68639	0.854701	nucl
M0UG18	Citrate synthase	63414	8.87	18.9	6	197	1.1519	1.29114	1.21154	1.95513	1.01282	0.962963	0.668852	chlo
F2CXB2	Similar to Aldehyde dehydrogenase family 7 member A1 (EC 1.2.1.3) (Antiquitin 1) (Matured fruit 60 kDa protein) (MF-60).	61469	5.77	29.1	9	342	1.0303	1.23636	1.18125	1.95625	1.03125	0.899471	0.651757	E.R.
F2DAA1	Phosphatidylethanolamine-binding protein PEBP domain containing protein.	19788	4.93	72	8	436	1.28082	1.80822	1.30435	1.95652	1.05797	1.03889	0.977778	cyto
M0Z4F0	Similar to PDI-like protein.	78842	4.78	34	13	345	1.07895	1.92105	1.48598	1.95794	0.35514	0.257862	0.348449	cyto
F2DNX3	Similar to AMP-binding protein.	73609	8.32	2.2	1	54	1.03797	1.37975	1.11111	1.96296	0.975309	0.911111	0.685535	cyto
M0Y1R9	Lipoxygenase	120371	5.79	43.4	33	2310	2.18182	2.01818	1.92623	1.96721	0.901639	1.02128	0.925	chlo
M0V7E0	Similar to Vacuolar ATP synthase 16 kDa proteolipid subunit (EC 3.6.3.14) (V- ATPase 16 kDa proteolipid subunit) (Fragment).	12029	7.77	17.5	1	54	0.789916	0.756303	0.842105	1.97368	1.56579	1.46875	0.6	vacu
F2D4K3	Histone H2A	18048	10.05	44.4	2	49	1.59184	1.31973	1.53623	1.98551	1.06522	1.10377	0.708029	nucl
F2DHN5	Similar to 40S ribosomal protein S11.	24728	10.58	32.1	4	68	1.74627	1.49254	1.65152	2	1.01515	1.07339	0.757576	cyto
F2E8I0	Ricin B-related lectin domain containing protein.	38807	5.71	50.6	9	640	1.24	1.64667	1.45255	2.0073	1.09489	0.934673	0.898182	nucl
F2EJL5	Conserved hypothetical protein.	22877	4.75	37.6	4	306	2.06164	1.56849	1.56436	2.0099	1.44554	1.90506	1.12808	nucl
M0X721	Similar to Delta-1-pyrroline-5-carboxylate synthetase.	50576	6.07	29.1	6	364	1.43284	1.95522	1.35	2.01429	0.957143	1.01587	0.929078	chlo
Q96466	Sucrose:fructan 6-fructosyltransferase	75184	5.2	7.5	4	135	1.77941	1.57353	1.44615	2.01538	1.04615	1.28723	0.816794	cyto
M0WVC5	Similar to P-glycoprotein ABCB5.	169073	9.28	3	2	137	1.90476	1.4127	2.5	2.01724	1.08621	0.827586	0.760684	plas
F2CWR0	Similar to Formate dehydrogenase, mitochondrial precursor (EC 1.2.1.2) (NAD- dependent formate dehydrogenase) (FDH).	49907	6.51	29.4	7	283	1.20395	1.46711	1.22727	2.01948	0.987013	0.968254	0.717042	mito
F2CVF1	Similar to 40S ribosomal protein S13.	23200	10.53	41.1	5	247	1.80451	1.50376	1.44776	2.02985	0.992537	1.23711	0.735294	nucl
F2CX79	Predicted protein	4908	9.82	30.3	1	53	1.55224	1.85075	1.54545	2.0303	1.01515	1.01961	0.925373	cyto_nucl
B4ESE6	Papain-like cysteine proteinase	46137	5.28	8.4	2	37	1.42857	1.21429	1.74286	2.04286	1	0.819672	0.594406	extr
F2D6B1	Dehydroascorbate reductase.	30129	5.71	71.7	12	776	1.70732	1.62602	1.58156	2.04965	0.87234	0.941704	0.692042	cyto
F2CWX3	Allene oxide synthase.	64971	8.93	24.2	11	212	1.83824	1.54412	1.64463	2.06612	1.12397	1.25628	0.84	chlo
F2E6I1	Similar to UPF0497 membrane protein Sb03g029220.	63476	4.71	34.5	11	710	2.11712	1.5045	2.28226	2.08871	0.895161	0.830389	0.644788	chlo
M0Y3W8	Peroxidase (EC 1.11.1.7).	40309	5.91	30.5	7	229	1.46405	1.61438	1.70339	2.09322	1.29661	1.11443	1	extr
F2CSP7	Similar to Ervatamin C (EC 3.4.22.-) (ERV-C).	44128	6.19	16.6	2	128	1.39796	1.42857	2.17808	2.09589	0.671233	0.430818	0.457516	chlo
F2DAK3	Similar to Candida glabrata strain CBS138 chromosome L complete sequence.	34092	10.11	37.4	7	259	1.68613	1.60584	1.89167	2.10833	1.14167	1.01762	0.869565	nucl
M0WTL7	Similar to predicted protein.	78164	9.47	2.1	1	42	2.27273	1.98182	1.86207	2.12069	0.948276	1.15741	0.886179	nucl
M0ZDX1	Conserved hypothetical protein.	17366	4.48	9.6	1	86	1.45161	2.06452	1.45324	2.1223	0.892086	0.891089	0.867797	cyto
M0Z9A1	Similar to Cysteine proteinase 1 precursor (EC 3.4.22.-).	48016	5.8	2.4	1	61	1.25926	1.32099	1.2	2.12857	1.15714	1.21429	0.718121	extr
M0UW32	Dehydrin family protein.	39141	5.15	22.8	4	164	1.29054	1.49324	1.07042	2.14085	1.04225	1.25658	0.726974	nucl
F2D101	Ribosomal protein L19	34572	11.39	19.6	3	183	1.57407	2.01852	1.22727	2.15341	0.613636	0.787037	0.575198	nucl
M0UUA6	Similar to Cor14b protein precursor.	46104	8.93	6.3	2	38	0.778802	0.866359	1.32624	2.16312	1.53901	0.903743	0.616393	chlo
F2CTB8	Similar to Class III peroxidase 46.	44357	5.88	9	1	33	2.29825	2.08772	1.88889	2.16667	1.05556	1.28431	1.01709	chlo
M0ZC84	Histone H2A (Fragment)	14490	10.17	51.6	3	116	1.44186	1.48062	1.66901	2.17606	0.908451	0.78481	0.618123	cyto
M0WE03	Similar to RuBisCO subunit binding-protein beta subunit, chloroplast (60 kDa chaperonin beta subunit) (CPN-60 beta) (Fragment).	74296	5.71	19.5	7	586	1.97391	1.61739	1.40845	2.1831	0.809859	1.135	0.6	chlo
M0XW05	Similar to Histone H1.	23330	10.12	6.8	1	31	1.38667	1.12	1.24324	2.2027	1.01351	1.13043	0.515337	nucl
M0V695	Non-specific lipid-transfer protein	13981	9.32	18.3	2	132	1.96992	1.67669	1.85849	2.21698	1.25472	1.32995	0.948936	chlo
M0W9D6	Similar to Glutamate decarboxylase.	62417	5.52	26	5	524	0.909091	1.31469	1.30556	2.23611	0.993056	0.691489	0.583851	cyto
F2EHA8	Predicted protein	13175	8.89	28.9	1	99	1.5	1.18571	1.82443	2.26718	1.0687	0.878661	0.558923	extr
F2CXT8	Fibrillin-like protein.	37817	5.85	24	5	405	0.935673	1.4269	1.10145	2.26812	1.23913	1.05263	0.779553	chlo
M0UHX1	Similar to UPF0497 membrane protein Sb03g029220.	50156	5.46	36.3	11	334	2.88776	1.87755	2.42453	2.27358	0.924528	1.10117	0.763485	cyto
M0UY08	Similar to OSIGBa0076I14.4 protein.	31581	4.17	22.9	5	127	2.21656	1.78344	1.17808	2.28767	2.15068	4.04651	1.67665	nucl
M0W5N8	Similar to Lysine ketoglutarate reductase/saccharopine dehydrogenase.	67824	5.46	7	2	45	1.08861	1.37975	1.40288	2.29496	1.13669	0.882051	0.683386	chlo
M0WRG0	Lipoxygenase	109832	5.73	16.6	7	197	2.31405	1.66942	2.24038	2.29808	1.16346	1.20172	0.845188	cyto
M0XN55	Similar to Pyruvate dehydrogenase E1 alpha subunit (EC 1.2.4.1).	43225	8.53	8.1	1	33	1.37705	1.85246	1.45833	2.30556	0.847222	0.8	0.680723	mito
M0YJ05	Similar to carbonyl reductase 1.	37208	5.3	4.2	1	31	0.891304	1.23913	1.21739	2.31884	1.33333	0.97619	0.7125	cyto
M0VC57	Similar to 30S ribosomal protein S17.	14654	10.11	11.7	1	55	2.42017	1.96639	1.91	2.33	1.19	1.50785	1.00429	cyto
F2ECQ4	Similar to peroxidase 1.	43325	6.2	9.4	2	145	1.7541	1.68852	1.62791	2.34109	0.945736	1.01905	0.682119	extr
F2EFZ6	40S ribosomal protein S24 (Fragment)	18618	10.25	13.6	1	131	1.43662	1.25352	1.25874	2.34266	0.993007	1.13333	0.531343	nucl
M0Y4R9	Similar to Xylem cysteine proteinase 2 precursor (EC 3.4.22.-) (AtXCP2).	36693	5.08	8.2	2	48	1.49254	1.26866	2	2.34375	1.04688	0.78125	0.566667	vacu
M0W1X2	Pathogen-related protein (JIOsPR10).	13524	4.77	13.4	0	26	1.41791	1.85075	1.52381	2.36508	1.06349	0.989583	0.832215	cyto
M0YZF2	Conserved hypothetical protein.	73487	4.96	5.3	2	60	1.02985	1.85075	1.64706	2.38235	0.985294	0.616071	0.765432	cyto
F2DR21	Reticulon-like protein	36365	8.52	13.7	1	45	1.52518	1.64029	1.33871	2.3871	1.12097	1.27711	0.77027	plas
F2D386	Similar to Xyloglucan endo-transglucosylase/hydrolase 1.	37145	6.3	15.4	3	104	1.16234	1.55844	1.61157	2.38843	1.27273	0.917949	0.83045	vacu
F2DL91	Similar to Substilin /chymotrypsin-like inhibitor (Proteinase inhibitor).	12566	9.14	40.7	2	39	1.32895	1.59211	2.30189	2.39623	1.43396	0.827869	0.952756	cyto
F2CPW1	Ribosomal protein S20 family protein.	25990	11.29	13.8	2	73	1.23179	1.37748	1.59524	2.39683	1.19841	0.925373	0.688742	chlo
Q43490	Jasmonate induced protein	48596	5.61	19	5	127	1.41667	2.375	1.49242	2.42424	0.909091	0.862944	0.890625	plas
M0YZG6	Similar to Histone H1.	36229	10.66	13.2	2	38	1.14458	0.987952	1.23944	2.43662	1.16901	1.07955	0.473988	nucl
F2E1Y8	Similar to 60S ribosomal protein L34.	19370	11.48	26.1	1	46	1.32812	1.46875	1.47945	2.43836	0.876712	0.787037	0.52809	cyto
M0XFF3	Similar to Cell division protease ftsH homolog 2, chloroplastic.	83463	6.56	11.7	5	219	1.04138	1.09655	1.22642	2.45283	0.91195	0.774359	0.407692	chlo
Q93XP9	Asparagine synthetase	77293	6.14	10.9	6	139	1.22667	1.29333	2.05	2.55	1.25	0.747967	0.633987	cyto
F2CW56	Similar to 4,4-dimethyl-sterol C4-methyl-oxidase (Fragment).	38758	7.27	8.3	2	59	2.11321	2.50943	2.36735	2.56122	1.08163	0.965517	1.05976	plas
F2DV26	Similar to Peroxidase P7 (EC 1.11.1.7) (TP7).	36408	9.58	7.1	2	61	1.8	1.65833	2.07826	2.57391	1.04348	0.903766	0.672297	chlo
Q9SXG1	Nuclease I	37483	5.48	7.9	2	39	0.986486	1.39189	1.41429	2.61429	1.05714	0.737374	0.562842	chlo
F2D2K5	Similar to Acid phosphatase.	34444	9.22	25	4	242	2.19266	1.89908	2.35849	2.64151	1.0283	0.956	0.739286	chlo
F2CUQ3	Similar to Xyloglucan endotransglycosylase XET2 (Fragment).	38668	6.45	11.2	3	132	2	2.07759	2.13592	2.6699	1.12621	1.05455	0.876364	vacu
M0XU87	Asparagine synthetase	75984	6.13	7.5	3	114	1.21053	1.35526	1.89831	2.67797	1.28814	0.821429	0.651899	cyto
M0YKW0	Similar to Substilin /chymotrypsin-like inhibitor (Proteinase inhibitor).	9848	5.33	52.9	2	35	1.10938	1.34375	1.65278	2.68056	0.888889	0.596639	0.445596	chlo
M0XSP9	Similar to SSADH.	65939	8.05	37.8	10	370	1.57265	1.90598	1.6281	2.70248	0.966942	0.93401	0.681957	chlo
F2E708	Glutamine synthetase	45760	5.95	8.6	3	49	1.10769	1.50769	1.37143	2.75714	0.928571	0.75	0.507772	cyto
F2DBR3	Ribosomal protein L37	13696	11.86	12.9	1	44	2.01724	1.72414	1.61404	2.84211	1.01754	1.27174	0.617284	chlo
F2EBJ8	Histone H2A	23988	10.71	48.1	5	65	1.45455	1.34848	1.44615	2.9	1.01538	1.02128	0.472149	nucl
F2D961	Lipoxygenase	110986	6.34	12.2	7	265	1.41406	1.17188	1.21528	2.90972	0.888889	1.03429	0.357995	cyto
M0XUE4	Similar to PR-1a pathogenesis related protein (Hv-1a) precursor.	21433	9.32	30.8	3	133	1.70755	1.41509	2.52846	2.95122	0.861789	0.581994	0.413223	extr
M0WCN3	Similar to Chitinase.	17614	8.93	9	1	42	1.21429	1.40476	1.93333	3.02667	0.56	0.351724	0.259912	mito
M4THI1	Actin depolymerization factor-like protein	19016	4.35	37.5	3	223	1.28873	1.76056	1.58491	3.03774	1.33962	1.08929	0.776398	cyto
M0YCI8	GRAM domain containing protein.	44031	6	24.4	5	72	1.22628	1.53285	1.61789	3.08943	1.11382	0.844221	0.552632	nucl
F2D5Q2	RmlC-like jelly roll fold domain containing protein.	39284	4.67	19.5	4	202	1.29752	1.90083	1.52459	3.11475	0.991803	0.844086	0.605263	chlo
M0XKL5	Predicted protein	39612	5.21	34.9	7	203	1.67883	2.10219	1.20652	3.1413	1.48913	2.07207	0.99654	nucl
M0Y248	60S ribosomal protein L36	18768	11.43	17.1	2	80	1.94393	1.5514	1.67826	3.37391	0.930435	1.07772	0.427835	cyto
M0UNM7	Similar to PR-1a pathogenesis related protein (Hv-1a) precursor.	21318	8.24	31	3	152	1.55	1.61667	2.81053	3.38947	1.26316	0.696629	0.602484	extr
M0YYX8	Similar to Ervatamin C (EC 3.4.22.-) (ERV-C).	52518	8.69	1.7	1	24	0.822581	0.919355	2.86885	3.40984	1.01639	0.291429	0.274038	vacu
M0Z8T0	Predicted protein	12001	4.23	38.6	2	94	0.947368	1.52632	1.6	3.42	1.52	0.9	0.678363	chlo
F2CTW0	Purine and other phosphorylases, family 1 protein.	43722	5.9	25.5	7	153	1.10897	1.20513	1.7963	3.48148	1.44444	0.891753	0.5	chlo
D2XV80	Rossmann-like alpha/beta/alpha sandwich fold domain containing protein.	21573	6.74	9.4	2	43	1.1236	1.50562	1.83333	3.59524	2.11905	1.2987	0.887417	chlo
M0UYR8	Predicted protein	11250	5.09	23.5	1	95	1.57407	1.18519	2.9434	3.60377	1.01887	0.544872	0.335079	cyto
F2ELE1	Similar to Chitinase.	32574	8.58	8.1	1	51	1.26667	1.46667	2.33333	3.86957	0.434783	0.236025	0.164794	extr
F2CQ71	Histone H2A	22505	10.49	51.7	3	33	1.7931	1.53448	1.78	3.88	1.16	1.16854	0.458763	nucl
M0VFV6	Peptidase aspartic, catalytic domain containing protein.	40064	9.51	19.9	5	244	1.97368	1.72807	2.13793	4.21839	1.31034	1.20968	0.536785	chlo
M0W0M3	Similar to Cytochrome P450 CYP71Y10.	37280	9.15	5.5	1	119	3.89189	3.24324	3.67742	4.29032	1.19355	1.26316	0.902256	chlo
F2D9V7	Non-specific lipid-transfer protein	13813	9.46	21.7	2	101	3.71084	2.95181	2.7	4.4	1.38333	1.90123	0.92803	extr
F2CUP3	Histone H4	14749	11.48	58.3	6	230	1.20661	1.41322	1.64423	4.61538	1.16346	0.853801	0.35625	nucl
M0Z2D5	Similar to Salt-stress induced protein (Salt protein).	18079	7.93	13	2	43	2.75949	2.02532	2.77778	4.61728	0.975309	0.968889	0.427807	cyto
M0VW03	Similar to Delta 1-pyrroline-5-carboxylate synthetase (P5CS) [Includes: Glutamate 5-kinase (EC 2.7.2.11) (Gamma-glutamyl kinase) (GK); Gamma-glutamyl phosphate reductase (GPR) (EC 1.2.1.41) (Glutamate-5-semialdehyde dehydrogenase) (Glutamyl-gamma-semialdehyde dehydrogenase)].	94548	6.02	25.9	11	330	1.37895	2.10526	1.63725	4.64706	0.931373	0.784431	0.421941	E.R.
B5TWC9	Late embryogenesis abundant protein	31051	8.83	21.5	4	64	0.756098	1.18902	1.08738	5.08738	1.59223	1.10714	0.372137	nucl
F2ELT5	Malic enzyme	78998	6.46	8.7	3	66	0.730769	1.65385	1.78571	5.38095	1.85714	0.76	0.570796	chlo
M0X4B4	Similar to H0211A12.13 protein.	26901	5.92	6.7	1	60	1.58	2.26	1.60256	5.92308	1.28205	1.264	0.489177	cyto
M0VPJ5	Similar to Chitinase.	27237	6.93	14.7	2	98	3.18519	2.75926	4.43662	6.15493	0.760563	0.546032	0.340961	extr
M0V715	LEA-like protein.	23907	8.63	6.3	1	45	0.979592	1.55102	1.6	6.33333	1.08889	0.666667	0.266667	mito
F2EA64	Phenol hydroxylase reductase family protein.	39796	6.45	12.4	3	125	1	1.07778	1.78723	6.7766	0.957447	0.535714	0.152276	chlo
F2DL00	Similar to Chemocyanin precursor (Basic blue protein) (Plantacyanin).	14594	9.9	6.6	1	46	2.53425	3.75342	N	N	N	0.822222	0.724868	extr
